# Supplementary material for: 9-(4-Bromo­but­yl)-9H-carbazole
Source: Acta Crystallogr Sect E Struct Rep Online. 2012 Mar 17;68(Pt 4):o1112. doi: 10.1107/S1600536812010987 (PMC3344060; doi:10.1107/S1600536812010987)
Supplement: Supplementary file 1 [file e-68-o1112-sup1.cif]

##############################################################################
#                                                                            #
# This CIF contains the data in a paper accepted for publication in          #
# Acta Crystallographica Section E. It conforms to the requirements of       #
# Notes for Authors for Acta Crystallographica Section E, and has been       #
# peer reviewed under the auspices of the IUCr Commission on Journals.       #
#                                                                            #
# Full details of the Crystallographic Information File format               #
# are given in the paper "The Crystallographic Information File (CIF):       #
# a New Standard Archive File for Crystallography" by S. R. Hall, F. H.      #
# Allen and I. D. Brown [Acta Cryst. (1991), A47, 655-685].                  #
#                                                                            #
# The current version of the core CIF dictionary is obtainable from          #
# ftp://ftp.iucr.org/pub/cif_core.dic.                                       #
#                                                                            #
# Software is freely available for graphical display of the structure(s)     #
# in this CIF. For information consult the CIF software page                 #
# http://www.iucr.org/resources/cif/software.                                #
#                                                                            #
# This file may be used for bona fide research purposes within the           #
# scientific community so long as proper attribution is given to the journal # 
# article from which it was obtained.                                        #
#                                                                            #
##############################################################################
data_global
_audit_creation_method     'form.cif (version 2.0)'
_journal_data_validation_number     ?
_journal_date_recd_electronic     2012-03-07
_journal_date_accepted     2012-03-13
_journal_name_full     'Acta Crystallographica, Section E'
_journal_year     2012
_journal_volume     68
_journal_issue      4
_journal_page_first     o1112
_journal_page_last     o1112
_journal_paper_category     QO
_journal_paper_doi     10.1107/S1600536812010987
_journal_coeditor_code     RK2343
_publ_contact_author_name     'Prof. Zhou, Cheng-He'
_publ_contact_author_address
;
Laboratory of Bioorganic & Medicinal Chemistry
School of Chemistry and Chemical Engineering
Southwest University
Chongqing 400715,
People's Republic of China
;
_publ_contact_author_email     'zhouch@swu.edu.cn'
_publ_contact_author_fax     '0086-023-68254967'
_publ_contact_author_phone     '0086-023-68254967'
_publ_section_title
;
9-(4-Bromobutyl)-9<i>H</i>-carbazole
;
loop_
    _publ_author_name
    _publ_author_footnote
    _publ_author_address
    'Wang, Qing-Peng' .
;
Laboratory of Bioorganic & Medicinal Chemistry
School of Chemistry and Chemical Engineering
Southwest University
Chongqing 400715,
People's Republic of China
;
    'Chang, Juan-Juan' .
;
Laboratory of Bioorganic & Medicinal Chemistry
School of Chemistry and Chemical Engineering
Southwest University
Chongqing 400715,
People's Republic of China
;
    'Zhang, Hui-Zhen' .
;
Laboratory of Bioorganic & Medicinal Chemistry
School of Chemistry and Chemical Engineering
Southwest University
Chongqing 400715,
People's Republic of China
;
    'Lv, Jing-Song' .
;
Laboratory of Bioorganic & Medicinal Chemistry
School of Chemistry and Chemical Engineering
Southwest University
Chongqing 400715,
People's Republic of China
;
    'Zhou, Cheng-He' .
;
Laboratory of Bioorganic & Medicinal Chemistry
School of Chemistry and Chemical Engineering
Southwest University
Chongqing 400715,
People's Republic of China
;
_publ_section_synopsis     .
data_I
_audit_creation_method     'SHELXL97'
_chemical_name_systematic
;
9-(4-Bromobutyl)-9<i>H</i>-carbazole
;
_chemical_name_common     ?
_chemical_formula_moiety     'C16 H16 Br N'
_chemical_formula_sum     'C16 H16 Br N'
_chemical_formula_iupac     'C16 H16 Br N'
_chemical_formula_weight     302.20
_chemical_melting_point     ?
_symmetry_cell_setting     orthorhombic
_symmetry_space_group_name_H-M     'P b c a'
_symmetry_space_group_name_Hall     '-P 2ac 2ab'
loop_
    _symmetry_equiv_pos_as_xyz
    'x, y, z'
    '-x+1/2, -y, z+1/2'
    '-x, y+1/2, -z+1/2'
    'x+1/2, -y+1/2, -z'
    '-x, -y, -z'
    'x-1/2, y, -z-1/2'
    'x, -y-1/2, z-1/2'
    '-x-1/2, y-1/2, z'
_cell_length_a     7.696(3)
_cell_length_b     22.658(8)
_cell_length_c     16.030(6)
_cell_angle_alpha     90.00
_cell_angle_beta     90.00
_cell_angle_gamma     90.00
_cell_volume     2795.3(18)
_cell_formula_units_Z     8
_cell_measurement_reflns_used     1683
_cell_measurement_theta_min     2.20
_cell_measurement_theta_max     20.46
_cell_measurement_temperature     296(2)
_exptl_crystal_description     'Block'
_exptl_crystal_colour     'colourless'
_exptl_crystal_size_max     0.35
_exptl_crystal_size_mid     0.33
_exptl_crystal_size_min     0.32
_exptl_crystal_density_diffrn     1.436
_exptl_crystal_density_meas     ?
_exptl_crystal_density_method     'not measured'
_exptl_crystal_F_000     1232
_exptl_absorpt_coefficient_mu     2.923
_exptl_absorpt_correction_type     multi-scan
_exptl_absorpt_process_details     '(<i>SADABS</i>; Sheldrick, 1996)'
_exptl_absorpt_correction_T_min     0.4277
_exptl_absorpt_correction_T_max     0.4548
_exptl_special_details     ?
_diffrn_ambient_temperature     296(2)
_diffrn_radiation_type     'MoK\a'
_diffrn_radiation_wavelength     0.71073
_diffrn_radiation_source     'fine-focus sealed tube'
_diffrn_radiation_monochromator     'graphite'
_diffrn_measurement_device_type     'Bruker SMART CCD'
_diffrn_measurement_method     '\f and \w scans'
_diffrn_detector_area_resol_mean     ?
_diffrn_reflns_number     13981
_diffrn_reflns_av_R_equivalents     0.0935
_diffrn_reflns_av_sigmaI/netI     0.0724
_diffrn_reflns_theta_min     2.20
_diffrn_reflns_theta_max     25.00
_diffrn_reflns_theta_full     25.00
_diffrn_measured_fraction_theta_max     0.999
_diffrn_measured_fraction_theta_full     0.999
_diffrn_reflns_limit_h_min     -9
_diffrn_reflns_limit_h_max     9
_diffrn_reflns_limit_k_min     -26
_diffrn_reflns_limit_k_max     23
_diffrn_reflns_limit_l_min     -19
_diffrn_reflns_limit_l_max     18
_diffrn_standards_number     ?
_diffrn_standards_interval_count     ?
_diffrn_standards_interval_time     ?
_diffrn_standards_decay_%     ?
_refine_special_details
;
 Refinement of <i>F</i>^2^ against ALL reflections. The weighted
 <i>R</i>-factor <i>wR</i> and goodness of fit <i>S</i> are based on
 <i>F</i>^2^, conventional <i>R</i>-factors <i>R</i> are based on <i>F</i>,
 with <i>F</i> set to zero for negative <i>F</i>^2^. The threshold expression
 of <i>F</i>^2^ > \s(<i>F</i>^2^) is used only for calculating
 <i>R</i>-factors(gt) <i>etc</i>. and is not relevant to the choice of
 reflections for refinement. <i>R</i>-factors based on <i>F</i>^2^ are
 statistically about twice as large as those based on <i>F</i>, and
 <i>R</i>-factors based on ALL data will be even larger.
;
_reflns_number_total     2460
_reflns_number_gt     1252
_reflns_threshold_expression     I>2\s(I)
_refine_ls_structure_factor_coef     Fsqd
_refine_ls_matrix_type     full
_refine_ls_R_factor_all     0.1193
_refine_ls_R_factor_gt     0.0496
_refine_ls_wR_factor_gt     0.1177
_refine_ls_wR_factor_ref     0.1452
_refine_ls_goodness_of_fit_ref     0.974
_refine_ls_restrained_S_all     0.974
_refine_ls_number_reflns     2460
_refine_ls_number_parameters     163
_refine_ls_number_restraints     0
_refine_ls_hydrogen_treatment     constr
_refine_ls_weighting_scheme     calc
_refine_ls_weighting_details
                 'calc w=1/[\s^2^(Fo^2^)+(0.0728P)^2^] where P=(Fo^2^+2Fc^2^)/3'
_atom_sites_solution_hydrogens     geom
_atom_sites_solution_primary     direct
_atom_sites_solution_secondary     difmap
_refine_ls_shift/su_max     0.000
_refine_ls_shift/su_mean     0.000
_refine_diff_density_max     0.347
_refine_diff_density_min     -0.420
_refine_ls_extinction_method     'none'
_refine_ls_extinction_coef     ?
loop_
    _atom_type_symbol
    _atom_type_description
    _atom_type_scat_dispersion_real
    _atom_type_scat_dispersion_imag
    _atom_type_scat_source
    'C' 'C' 0.0033 0.0016
                         'International Tables Vol C Tables 4.2.6.8 and 6.1.1.4'
    'H' 'H' 0.0000 0.0000
                         'International Tables Vol C Tables 4.2.6.8 and 6.1.1.4'
    'N' 'N' 0.0061 0.0033
                         'International Tables Vol C Tables 4.2.6.8 and 6.1.1.4'
    'Br' 'Br' -0.2901 2.4595
                         'International Tables Vol C Tables 4.2.6.8 and 6.1.1.4'
_computing_data_collection     '<i>SMART</i> (Bruker, 2001)'
_computing_cell_refinement     '<i>SAINT-Plus</i> (Bruker, 2001)'
_computing_data_reduction     '<i>SAINT-Plus</i> (Bruker, 2001)'
_computing_structure_solution     '<i>SHELXS97</i> (Sheldrick, 2008)'
_computing_structure_refinement     '<i>SHELXL97</i> (Sheldrick, 2008)'
_computing_molecular_graphics     '<i>SHELXTL</i> (Sheldrick, 2008)'
_computing_publication_material     '<i>SHELXTL</i> (Sheldrick, 2008)'
loop_
    _atom_site_type_symbol
    _atom_site_label
    _atom_site_fract_x
    _atom_site_fract_y
    _atom_site_fract_z
    _atom_site_U_iso_or_equiv
    _atom_site_adp_type
    _atom_site_calc_flag
    _atom_site_refinement_flags
    _atom_site_occupancy
    _atom_site_symmetry_multiplicity
    _atom_site_disorder_assembly
    _atom_site_disorder_group
    Br Br1 1.17750(8) 0.51102(3) 0.14901(4) 0.0961(4) Uani d . 1 1 . .
    N N1 0.4563(4) 0.63416(15) 0.0682(2) 0.0503(9) Uani d . 1 1 . .
    C C1 0.9838(6) 0.5506(2) 0.0916(3) 0.0804(16) Uani d . 1 1 . .
    H H1A 1.0214 0.5640 0.0371 0.097 Uiso calc R 1 1 . .
    H H1B 0.8887 0.5230 0.0840 0.097 Uiso calc R 1 1 . .
    C C2 0.9256(7) 0.6005(2) 0.1406(3) 0.0728(15) Uani d . 1 1 . .
    H H2A 1.0216 0.6275 0.1495 0.087 Uiso calc R 1 1 . .
    H H2B 0.8853 0.5869 0.1946 0.087 Uiso calc R 1 1 . .
    C C3 0.7738(6) 0.6334(2) 0.0939(3) 0.0710(16) Uani d . 1 1 . .
    H H3A 0.7660 0.6736 0.1143 0.085 Uiso calc R 1 1 . .
    H H3B 0.7995 0.6349 0.0347 0.085 Uiso calc R 1 1 . .
    C C4 0.6020(6) 0.60279(19) 0.1069(3) 0.0589(12) Uani d . 1 1 . .
    H H4A 0.6086 0.5633 0.0837 0.071 Uiso calc R 1 1 . .
    H H4B 0.5804 0.5991 0.1662 0.071 Uiso calc R 1 1 . .
    C C5 0.3858(6) 0.6217(2) -0.0087(3) 0.0534(12) Uani d . 1 1 . .
    C C6 0.4334(8) 0.5788(2) -0.0656(3) 0.0744(15) Uani d . 1 1 . .
    H H6 0.5249 0.5531 -0.0549 0.089 Uiso calc R 1 1 . .
    C C7 0.3397(11) 0.5757(3) -0.1393(4) 0.107(2) Uani d . 1 1 . .
    H H7 0.3692 0.5475 -0.1791 0.128 Uiso calc R 1 1 . .
    C C8 0.2017(10) 0.6140(4) -0.1546(4) 0.106(3) Uani d . 1 1 . .
    H H8 0.1403 0.6107 -0.2044 0.127 Uiso calc R 1 1 . .
    C C9 0.1550(7) 0.6562(3) -0.0986(4) 0.0820(17) Uani d . 1 1 . .
    H H9 0.0626 0.6815 -0.1095 0.098 Uiso calc R 1 1 . .
    C C10 0.2482(6) 0.6607(2) -0.0248(3) 0.0546(12) Uani d . 1 1 . .
    C C11 0.2370(5) 0.6987(2) 0.0468(3) 0.0517(12) Uani d . 1 1 . .
    C C12 0.1309(6) 0.7458(2) 0.0690(4) 0.0684(15) Uani d . 1 1 . .
    H H12 0.0438 0.7587 0.0331 0.082 Uiso calc R 1 1 . .
    C C13 0.1557(7) 0.7729(3) 0.1436(4) 0.0810(17) Uani d . 1 1 . .
    H H13 0.0852 0.8046 0.1584 0.097 Uiso calc R 1 1 . .
    C C14 0.2847(7) 0.7542(2) 0.1985(4) 0.0744(16) Uani d . 1 1 . .
    H H14 0.2990 0.7734 0.2493 0.089 Uiso calc R 1 1 . .
    C C15 0.3906(6) 0.7079(2) 0.1782(3) 0.0576(12) Uani d . 1 1 . .
    H H15 0.4762 0.6952 0.2150 0.069 Uiso calc R 1 1 . .
    C C16 0.3682(5) 0.68078(19) 0.1028(3) 0.0462(11) Uani d . 1 1 . .
loop_
    _atom_site_aniso_label
    _atom_site_aniso_U_11
    _atom_site_aniso_U_22
    _atom_site_aniso_U_33
    _atom_site_aniso_U_12
    _atom_site_aniso_U_13
    _atom_site_aniso_U_23
    Br1 0.0657(4) 0.1089(6) 0.1138(6) 0.0220(3) 0.0026(3) 0.0376(4)
    N1 0.046(2) 0.051(2) 0.054(3) 0.0042(18) -0.0053(18) 0.0027(19)
    C1 0.068(4) 0.086(4) 0.087(4) 0.003(3) 0.000(3) 0.013(3)
    C2 0.062(3) 0.089(4) 0.068(4) -0.010(3) 0.001(3) -0.007(3)
    C3 0.049(3) 0.070(3) 0.094(5) 0.004(2) 0.000(3) 0.017(3)
    C4 0.046(3) 0.059(3) 0.072(3) 0.006(2) -0.002(3) 0.011(3)
    C5 0.055(3) 0.047(3) 0.058(3) -0.011(2) 0.008(3) 0.006(3)
    C6 0.101(4) 0.060(3) 0.062(4) -0.010(3) 0.003(3) 0.004(3)
    C7 0.171(8) 0.082(5) 0.067(5) -0.049(5) 0.010(5) -0.003(4)
    C8 0.151(7) 0.095(5) 0.072(5) -0.050(5) -0.043(5) 0.022(4)
    C9 0.090(4) 0.085(4) 0.071(4) -0.030(3) -0.028(4) 0.031(4)
    C10 0.050(3) 0.060(3) 0.054(4) -0.014(2) -0.003(2) 0.015(3)
    C11 0.036(2) 0.056(3) 0.063(4) -0.002(2) 0.003(2) 0.024(3)
    C12 0.053(3) 0.074(4) 0.079(4) 0.011(3) 0.007(3) 0.028(3)
    C13 0.075(4) 0.071(4) 0.097(5) 0.020(3) 0.030(4) 0.013(4)
    C14 0.087(4) 0.077(4) 0.060(4) 0.007(3) 0.018(3) 0.004(3)
    C15 0.056(3) 0.067(3) 0.050(3) 0.003(3) 0.003(2) 0.009(3)
    C16 0.043(3) 0.049(3) 0.046(3) -0.002(2) 0.006(2) 0.010(2)
_geom_special_details
;
 All s.u.'s (except the s.u. in the dihedral angle between two l.s. planes)
 are estimated using the full covariance matrix. The cell s.u.'s are taken
 into account individually in the estimation of s.u.'s in distances, angles
 and torsion angles; correlations between s.u.'s in cell parameters are only
 used when they are defined by crystal symmetry. An approximate (isotropic)
 treatment of cell s.u.'s is used for estimating s.u.'s involving l.s. planes.
;
loop_
    _geom_bond_atom_site_label_1
    _geom_bond_atom_site_label_2
    _geom_bond_site_symmetry_2
    _geom_bond_distance
    _geom_bond_publ_flag
    Br1 C1 . 1.968(5) ?
    N1 C16 . 1.372(5) ?
    N1 C5 . 1.377(5) ?
    N1 C4 . 1.465(5) ?
    C1 C2 . 1.447(7) ?
    C1 H1A . 0.9700 ?
    C1 H1B . 0.9700 ?
    C2 C3 . 1.575(6) ?
    C2 H2A . 0.9700 ?
    C2 H2B . 0.9700 ?
    C3 C4 . 1.507(6) ?
    C3 H3A . 0.9700 ?
    C3 H3B . 0.9700 ?
    C4 H4A . 0.9700 ?
    C4 H4B . 0.9700 ?
    C5 C6 . 1.382(6) ?
    C5 C10 . 1.403(6) ?
    C6 C7 . 1.386(8) ?
    C6 H6 . 0.9300 ?
    C7 C8 . 1.394(10) ?
    C7 H7 . 0.9300 ?
    C8 C9 . 1.361(9) ?
    C8 H8 . 0.9300 ?
    C9 C10 . 1.386(7) ?
    C9 H9 . 0.9300 ?
    C10 C11 . 1.437(7) ?
    C11 C12 . 1.391(7) ?
    C11 C16 . 1.411(6) ?
    C12 C13 . 1.358(7) ?
    C12 H12 . 0.9300 ?
    C13 C14 . 1.392(8) ?
    C13 H13 . 0.9300 ?
    C14 C15 . 1.367(6) ?
    C14 H14 . 0.9300 ?
    C15 C16 . 1.368(6) ?
    C15 H15 . 0.9300 ?
loop_
    _geom_angle_atom_site_label_1
    _geom_angle_atom_site_label_2
    _geom_angle_atom_site_label_3
    _geom_angle_site_symmetry_1
    _geom_angle_site_symmetry_3
    _geom_angle
    _geom_angle_publ_flag
    C16 N1 C5 . . 108.9(4) ?
    C16 N1 C4 . . 125.6(4) ?
    C5 N1 C4 . . 125.5(4) ?
    C2 C1 Br1 . . 109.7(4) ?
    C2 C1 H1A . . 109.7 ?
    Br1 C1 H1A . . 109.7 ?
    C2 C1 H1B . . 109.7 ?
    Br1 C1 H1B . . 109.7 ?
    H1A C1 H1B . . 108.2 ?
    C1 C2 C3 . . 110.0(4) ?
    C1 C2 H2A . . 109.7 ?
    C3 C2 H2A . . 109.7 ?
    C1 C2 H2B . . 109.7 ?
    C3 C2 H2B . . 109.7 ?
    H2A C2 H2B . . 108.2 ?
    C4 C3 C2 . . 111.6(4) ?
    C4 C3 H3A . . 109.3 ?
    C2 C3 H3A . . 109.3 ?
    C4 C3 H3B . . 109.3 ?
    C2 C3 H3B . . 109.3 ?
    H3A C3 H3B . . 108.0 ?
    N1 C4 C3 . . 113.0(4) ?
    N1 C4 H4A . . 109.0 ?
    C3 C4 H4A . . 109.0 ?
    N1 C4 H4B . . 109.0 ?
    C3 C4 H4B . . 109.0 ?
    H4A C4 H4B . . 107.8 ?
    N1 C5 C6 . . 129.1(5) ?
    N1 C5 C10 . . 109.5(4) ?
    C6 C5 C10 . . 121.4(5) ?
    C5 C6 C7 . . 117.4(6) ?
    C5 C6 H6 . . 121.3 ?
    C7 C6 H6 . . 121.3 ?
    C6 C7 C8 . . 121.0(7) ?
    C6 C7 H7 . . 119.5 ?
    C8 C7 H7 . . 119.5 ?
    C9 C8 C7 . . 121.5(6) ?
    C9 C8 H8 . . 119.2 ?
    C7 C8 H8 . . 119.2 ?
    C8 C9 C10 . . 118.5(6) ?
    C8 C9 H9 . . 120.7 ?
    C10 C9 H9 . . 120.7 ?
    C9 C10 C5 . . 120.1(5) ?
    C9 C10 C11 . . 133.9(5) ?
    C5 C10 C11 . . 106.0(4) ?
    C12 C11 C16 . . 118.5(5) ?
    C12 C11 C10 . . 134.4(5) ?
    C16 C11 C10 . . 107.1(4) ?
    C13 C12 C11 . . 119.4(5) ?
    C13 C12 H12 . . 120.3 ?
    C11 C12 H12 . . 120.3 ?
    C12 C13 C14 . . 121.3(5) ?
    C12 C13 H13 . . 119.4 ?
    C14 C13 H13 . . 119.4 ?
    C15 C14 C13 . . 120.6(5) ?
    C15 C14 H14 . . 119.7 ?
    C13 C14 H14 . . 119.7 ?
    C14 C15 C16 . . 118.6(4) ?
    C14 C15 H15 . . 120.7 ?
    C16 C15 H15 . . 120.7 ?
    C15 C16 N1 . . 129.8(4) ?
    C15 C16 C11 . . 121.6(4) ?
    N1 C16 C11 . . 108.5(4) ?
loop_
    _geom_torsion_atom_site_label_1
    _geom_torsion_atom_site_label_2
    _geom_torsion_atom_site_label_3
    _geom_torsion_atom_site_label_4
    _geom_torsion_site_symmetry_1
    _geom_torsion_site_symmetry_2
    _geom_torsion_site_symmetry_3
    _geom_torsion_site_symmetry_4
    _geom_torsion
    _geom_torsion_publ_flag
    Br1 C1 C2 C3 . . . . 178.5(3) ?
    C1 C2 C3 C4 . . . . 80.9(5) ?
    C16 N1 C4 C3 . . . . -83.0(5) ?
    C5 N1 C4 C3 . . . . 96.9(5) ?
    C2 C3 C4 N1 . . . . 176.7(4) ?
    C16 N1 C5 C6 . . . . 179.6(4) ?
    C4 N1 C5 C6 . . . . -0.3(7) ?
    C16 N1 C5 C10 . . . . -0.2(5) ?
    C4 N1 C5 C10 . . . . 179.8(4) ?
    N1 C5 C6 C7 . . . . -180.0(5) ?
    C10 C5 C6 C7 . . . . -0.2(7) ?
    C5 C6 C7 C8 . . . . -0.6(8) ?
    C6 C7 C8 C9 . . . . 0.6(10) ?
    C7 C8 C9 C10 . . . . 0.1(9) ?
    C8 C9 C10 C5 . . . . -0.9(7) ?
    C8 C9 C10 C11 . . . . 179.9(5) ?
    N1 C5 C10 C9 . . . . -179.2(4) ?
    C6 C5 C10 C9 . . . . 0.9(7) ?
    N1 C5 C10 C11 . . . . 0.2(5) ?
    C6 C5 C10 C11 . . . . -179.6(4) ?
    C9 C10 C11 C12 . . . . -1.1(9) ?
    C5 C10 C11 C12 . . . . 179.6(5) ?
    C9 C10 C11 C16 . . . . 179.2(5) ?
    C5 C10 C11 C16 . . . . -0.1(5) ?
    C16 C11 C12 C13 . . . . -0.3(7) ?
    C10 C11 C12 C13 . . . . 180.0(5) ?
    C11 C12 C13 C14 . . . . -0.3(8) ?
    C12 C13 C14 C15 . . . . 0.2(8) ?
    C13 C14 C15 C16 . . . . 0.6(7) ?
    C14 C15 C16 N1 . . . . 179.9(4) ?
    C14 C15 C16 C11 . . . . -1.2(6) ?
    C5 N1 C16 C15 . . . . 179.2(4) ?
    C4 N1 C16 C15 . . . . -0.9(7) ?
    C5 N1 C16 C11 . . . . 0.2(4) ?
    C4 N1 C16 C11 . . . . -179.9(3) ?
    C12 C11 C16 C15 . . . . 1.1(6) ?
    C10 C11 C16 C15 . . . . -179.1(4) ?
    C12 C11 C16 N1 . . . . -179.8(3) ?
    C10 C11 C16 N1 . . . . 0.0(5) ?
