# Supplementary material for: 9-(4-Bromo­but­yl)-9H-carbazole
Source: Acta Crystallogr Sect E Struct Rep Online. 2012 Mar 17;68(Pt 4):o1112. doi: 10.1107/S1600536812010987 (PMC3344060; doi:10.1107/S1600536812010987)
Supplement: Supplementary file 2 [file e-68-o1112-Isup2.hkl]

# 
# h,k,l, Fc-squared, Fo-squared, sigma(Fo-squared) and status flag 
# 
data_I
_shelx_title ' ax in Pbca' 
_shelx_refln_list_code          4 
_shelx_F_calc_maximum      382.02 
_exptl_crystal_F_000      1232.00 
_reflns_d_resolution_high  0.8409 
 
loop_ 
 _symmetry_equiv_pos_as_xyz 
 'x, y, z' 
 '-x+1/2, -y, z+1/2' 
 '-x, y+1/2, -z+1/2' 
 'x+1/2, -y+1/2, -z' 
 '-x, -y, -z' 
 'x-1/2, y, -z-1/2' 
 'x, -y-1/2, z-1/2' 
 '-x-1/2, y-1/2, z' 
 
_cell_length_a     7.6961 
_cell_length_b    22.6582 
_cell_length_c    16.0304 
_cell_angle_alpha  90.000 
_cell_angle_beta   90.000 
_cell_angle_gamma  90.000 
 
_shelx_F_squared_multiplier     1.000 
 
loop_ 
 _refln_index_h 
 _refln_index_k 
 _refln_index_l 
 _refln_F_squared_calc 
 _refln_F_squared_meas 
 _refln_F_squared_sigma 
 _refln_observed_status 
   2   0   0    33748.46    31564.09   1283.30 o 
   4   0   0     3893.68     4429.97    193.35 o 
   6   0   0     1746.90     1705.82    117.45 o 
   8   0   0       79.12      -44.26    125.32 o 
   2   1   0      403.61      435.41     30.08 o 
   4   1   0     2002.56     1883.36     89.52 o 
   6   1   0       71.57       -2.83     99.58 o 
   8   1   0       13.31      -58.40     90.06 o 
   2   2   0      181.69      162.93     25.06 o 
   4   2   0      274.17      380.86     66.87 o 
   6   2   0     5405.13     4910.81    203.47 o 
   8   2   0     1925.49     1850.49    165.08 o 
   2   3   0     3165.16     3602.84     93.12 o 
   4   3   0     2994.88     2908.33    121.11 o 
   6   3   0       10.25       38.27     34.27 o 
   8   3   0       51.62       88.47     69.73 o 
   0   4   0     3955.04     4447.16    186.19 o 
   2   4   0    17457.33    17410.27    419.54 o 
   4   4   0     1784.26     2017.87     88.42 o 
   6   4   0     7560.20     7330.96    255.12 o 
   8   4   0      562.84      650.81    247.78 o 
   2   5   0     3959.59     3881.55     98.45 o 
   4   5   0      942.08      986.47     88.03 o 
   6   5   0       64.04       51.86     49.89 o 
   8   5   0        5.19      -12.97     67.07 o 
   2   6   0    19821.36    20079.22    480.79 o 
   4   6   0       10.70      -28.57     30.66 o 
   6   6   0     3297.00     3433.49    117.73 o 
   8   6   0      243.54      348.30     76.64 o 
   2   7   0      710.82      735.42     26.80 o 
   4   7   0     2251.61     2164.69     77.58 o 
   6   7   0     2423.12     2149.91     90.78 o 
   8   7   0       58.60      102.56     69.68 o 
   0   8   0    37672.02    37151.33   1521.06 o 
   2   8   0    10223.40     9550.79    370.46 o 
   4   8   0     1491.63     1268.94     83.71 o 
   6   8   0     1995.23     1810.05    169.54 o 
   8   8   0      559.93      690.26    109.57 o 
   2   9   0     9222.58     9304.14    220.65 o 
   4   9   0     3077.15     3107.41    100.82 o 
   6   9   0       54.93       77.21     43.49 o 
   8   9   0       92.70       68.24     77.27 o 
   0  10   0     9438.41     5226.31    423.95 o 
   2  10   0     1975.68     1983.65     57.18 o 
   4  10   0     2789.86     2615.78     87.33 o 
   6  10   0      255.18      303.25     43.74 o 
   8  10   0      184.23      235.93     98.11 o 
   2  11   0     1212.68     1140.72     42.09 o 
   4  11   0     4681.98     4769.90    127.75 o 
   6  11   0     1712.87     1690.11     97.89 o 
   8  11   0        3.34      -30.58    122.46 o 
   0  12   0     4677.88     3268.41    270.70 o 
   2  12   0     2783.52     2913.86     80.93 o 
   4  12   0     1282.51     1291.28     52.84 o 
   6  12   0      961.05      864.17     70.26 o 
   8  12   0       76.85        8.48     91.53 o 
   2  13   0     5699.75     5346.14    141.48 o 
   4  13   0     1010.55     1077.94     51.95 o 
   6  13   0      239.93      379.23     62.09 o 
   8  13   0        1.36     -104.53     78.48 o 
   0  14   0     1376.59     1123.40     69.79 o 
   2  14   0      195.27      174.11     30.27 o 
   4  14   0        9.08      -14.01     46.22 o 
   6  14   0      620.67      669.47     75.81 o 
   2  15   0     1559.04     1470.31     58.74 o 
   4  15   0     2181.08     2305.61     84.68 o 
   6  15   0      139.35      232.74     63.68 o 
   0  16   0     2648.81     2552.57    119.65 o 
   2  16   0       36.89       16.65     32.70 o 
   4  16   0      250.46      303.28     41.32 o 
   6  16   0      288.47      272.33     65.72 o 
   2  17   0       20.82       10.71     37.12 o 
   4  17   0      803.22      903.65     54.92 o 
   6  17   0       68.41      117.97     74.42 o 
   0  18   0       10.16      -21.07     42.99 o 
   2  18   0        0.74       -8.30     41.30 o 
   4  18   0      424.52      445.16     52.11 o 
   6  18   0      113.08       90.65     74.97 o 
   2  19   0      380.89      426.43     81.94 o 
   4  19   0      732.26      822.88     67.59 o 
   6  19   0      291.88      315.34    134.63 o 
   0  20   0       57.87       81.23     48.12 o 
   2  20   0       10.14       -9.20     43.28 o 
   4  20   0        5.66      108.89     50.58 o 
   6  20   0        1.87       55.59     86.02 o 
   2  21   0     1163.94      983.50     71.37 o 
   4  21   0      237.92      431.40     67.29 o 
   0  22   0       19.21       61.59     97.39 o 
   2  22   0      212.01      237.62     50.94 o 
   4  22   0       20.88        3.74     63.29 o 
   2  23   0      277.96      343.04     61.24 o 
   4  23   0       67.12       66.92     67.79 o 
   0  24   0       59.98      116.01    107.42 o 
   2  24   0        0.16       27.61     51.55 o 
   4  24   0        3.93      111.73     79.70 o 
   2  25   0        1.99      -37.38     60.46 o 
   0  26   0       12.91      -15.75    100.26 o 
   2  26   0        4.65       60.12     77.90 o 
   1   1   1      141.91      182.52      6.64 o 
   2   1   1    12850.22    13734.28    281.19 o 
   3   1   1     8779.69     9047.20    218.44 o 
   4   1   1    11877.53     9690.61    710.73 o 
   5   1   1     6372.64     5712.24    125.26 o 
   6   1   1      253.91      126.92     45.26 o 
   7   1   1        1.08      -29.26     34.85 o 
   8   1   1      114.16       25.23    116.80 o 
   0   2   1     7749.09     7433.28    169.66 o 
   1   2   1    18069.71    18644.63    301.02 o 
   2   2   1     2242.32     2337.21     45.04 o 
   3   2   1      148.26      171.68     13.99 o 
   4   2   1        1.07      -27.06     18.04 o 
   5   2   1        0.59      -38.83     25.89 o 
   6   2   1      113.90      121.56     29.61 o 
   7   2   1        2.00       50.25     35.95 o 
   8   2   1        0.41      -98.81     65.87 o 
   9   2   1       83.03     -298.63    199.08 o 
   1   3   1    17262.62    18561.24    304.14 o 
   2   3   1    47435.67    47973.21    793.97 o 
   3   3   1     5041.84     5209.35     97.74 o 
   4   3   1    11369.44    11028.08    203.65 o 
   5   3   1      445.83      408.41     30.32 o 
   6   3   1      337.00      297.36     32.00 o 
   7   3   1      230.17      306.22     42.28 o 
   8   3   1      210.53      236.07     72.80 o 
   9   3   1      145.09     -122.95    287.17 o 
   0   4   1      701.01      651.69     20.78 o 
   1   4   1     2135.66     2602.21     49.13 o 
   2   4   1       70.40       75.01      9.05 o 
   3   4   1      238.96      223.42     15.92 o 
   4   4   1       66.36       36.90     21.53 o 
   5   4   1      300.55      361.45     31.69 o 
   6   4   1      301.70      318.01     31.85 o 
   7   4   1      488.50      510.99     45.35 o 
   8   4   1      193.26      158.74     51.21 o 
   9   4   1      163.00       39.60    126.04 o 
   1   5   1     8532.88     9291.86    154.86 o 
   2   5   1     3435.07     3327.83     60.65 o 
   3   5   1     6077.56     5840.99    107.03 o 
   4   5   1     8918.04     8548.99    156.52 o 
   5   5   1      865.48      850.22     34.31 o 
   6   5   1     1532.51     1351.78     49.00 o 
   7   5   1       14.83        2.13     38.39 o 
   8   5   1      147.96      175.37     60.87 o 
   0   6   1     4382.89     4581.86    121.73 o 
   1   6   1     3555.89     3494.49     62.10 o 
   2   6   1     2638.09     2588.70     48.67 o 
   3   6   1     1862.01     2215.43     47.51 o 
   4   6   1        6.57       -6.33     15.18 o 
   5   6   1        7.20       -3.64     25.56 o 
   6   6   1      417.05      481.07     36.25 o 
   7   6   1       80.31        0.76     40.69 o 
   8   6   1       18.88       55.67     56.04 o 
   1   7   1     3221.06     3220.14     59.94 o 
   2   7   1     6710.14     6682.76    116.37 o 
   3   7   1    14318.20    14395.07    244.96 o 
   4   7   1     3805.12     3702.09     74.49 o 
   5   7   1      811.60      878.28     33.87 o 
   6   7   1        2.35       28.79     28.52 o 
   7   7   1       18.14       37.45     46.18 o 
   8   7   1      177.30      168.12     65.12 o 
   0   8   1     6004.01     6016.82    179.76 o 
   1   8   1     4246.31     4471.67     80.13 o 
   2   8   1     4891.43     4855.38     88.29 o 
   3   8   1        2.11       41.39     13.76 o 
   4   8   1      373.29      391.73     22.14 o 
   5   8   1      169.16      206.28     25.48 o 
   6   8   1     1103.17     1200.85     45.40 o 
   7   8   1      148.19      121.33     44.04 o 
   8   8   1      233.08      230.75     56.86 o 
   1   9   1       10.10       19.09     11.22 o 
   2   9   1     3030.53     2950.26     56.02 o 
   3   9   1     3498.90     3379.43     67.26 o 
   4   9   1     2959.98     2845.73     63.33 o 
   5   9   1      829.29      834.66     36.02 o 
   6   9   1       17.24       34.92     36.56 o 
   7   9   1        0.80       42.46     51.46 o 
   8   9   1      136.56      111.36     56.96 o 
   0  10   1     7006.60     6479.69    193.68 o 
   1  10   1       22.86        9.58     12.05 o 
   2  10   1      745.34      699.71     22.75 o 
   3  10   1       32.75       73.43     16.92 o 
   4  10   1       22.56       29.26     21.54 o 
   5  10   1       55.58       89.73     27.23 o 
   6  10   1      107.96      204.31     34.74 o 
   7  10   1      294.38      282.57     53.07 o 
   8  10   1      185.32      204.34     74.08 o 
   1  11   1      509.00      504.23     22.30 o 
   2  11   1     4155.21     4050.06     77.16 o 
   3  11   1      920.93      929.63     31.81 o 
   4  11   1     1749.74     1615.44     44.33 o 
   5  11   1      227.21      260.31     28.93 o 
   6  11   1       90.08       88.85     34.37 o 
   7  11   1        4.29      -12.99     46.56 o 
   8  11   1      116.35      103.86     58.70 o 
   0  12   1    11453.58    10989.09    306.20 o 
   1  12   1     2237.87     2102.73     48.30 o 
   2  12   1     1966.95     2001.90     47.86 o 
   3  12   1     1516.41     1460.19     40.34 o 
   4  12   1      651.33      638.18     32.12 o 
   5  12   1      229.62      266.46     32.80 o 
   6  12   1      351.56      392.37     42.00 o 
   7  12   1       88.47      107.29     48.66 o 
   8  12   1      124.31      146.94     64.56 o 
   1  13   1      304.60      363.75     21.19 o 
   2  13   1     2216.57     2085.02     49.42 o 
   3  13   1     1655.22     1603.28     43.67 o 
   4  13   1      522.15      486.39     32.85 o 
   5  13   1       34.86       53.49     34.22 o 
   6  13   1        3.67       -8.92     33.60 o 
   7  13   1      141.70      124.06     48.56 o 
   8  13   1       54.83      -32.72     60.63 o 
   0  14   1      420.49      387.92     36.20 o 
   1  14   1      799.92      858.20     30.25 o 
   2  14   1      649.47      666.00     29.98 o 
   3  14   1      891.26      874.46     35.59 o 
   4  14   1       80.24       53.94     23.86 o 
   5  14   1       38.16       93.18     30.86 o 
   6  14   1      229.25      229.38     47.01 o 
   7  14   1      138.34      264.92     58.24 o 
   1  15   1       74.09       56.82     18.14 o 
   2  15   1      507.02      499.97     30.28 o 
   3  15   1      761.86      755.66     33.66 o 
   4  15   1      325.67      305.25     29.70 o 
   5  15   1      135.00      131.30     34.15 o 
   6  15   1       29.39      -21.13     40.83 o 
   7  15   1        8.45      -61.23     54.54 o 
   0  16   1     2669.61     2540.58     97.10 o 
   1  16   1     1309.42     1415.97     41.15 o 
   2  16   1     1534.18     1592.36     46.38 o 
   3  16   1       37.01       29.23     26.98 o 
   4  16   1       11.41       21.05     27.16 o 
   5  16   1        5.14       23.69     33.32 o 
   6  16   1      187.38      230.11     49.30 o 
   7  16   1      179.45      184.72     64.63 o 
   1  17   1       48.36       54.81     22.07 o 
   2  17   1      180.22      173.44     28.30 o 
   3  17   1        2.87       26.64     26.84 o 
   4  17   1        8.01       29.44     30.93 o 
   5  17   1       53.31       29.19     36.34 o 
   6  17   1       23.26       20.63     49.24 o 
   7  17   1        2.64       70.54     57.93 o 
   0  18   1      378.11      407.74     35.51 o 
   1  18   1      533.45      586.13     36.18 o 
   2  18   1      600.69      664.85     38.40 o 
   3  18   1      564.38      513.54     35.74 o 
   4  18   1        5.04       19.44     32.75 o 
   5  18   1      132.05      112.02     38.34 o 
   6  18   1      222.53      309.37     54.25 o 
   1  19   1      557.58      567.37     36.98 o 
   2  19   1       16.64       13.12     29.09 o 
   3  19   1       19.19       18.40     30.37 o 
   4  19   1        0.95      -27.93     35.00 o 
   5  19   1        2.38       28.15     40.93 o 
   6  19   1       34.28      105.88     50.63 o 
   0  20   1      359.81      575.71     56.91 o 
   1  20   1      470.75      494.14     36.90 o 
   2  20   1      136.36      193.97     34.08 o 
   3  20   1      223.50      271.74     39.45 o 
   4  20   1       44.55       23.74     36.85 o 
   5  20   1       15.34      -56.47     46.14 o 
   6  20   1       68.58       48.66     49.56 o 
   1  21   1       92.57      131.81     32.84 o 
   2  21   1       10.67        4.19     33.81 o 
   3  21   1       24.46       29.19     36.02 o 
   4  21   1        4.12      -12.83     37.02 o 
   5  21   1       11.22      -11.84     43.61 o 
   0  22   1      442.73      568.58     68.22 o 
   1  22   1       20.22       61.17     34.50 o 
   2  22   1       27.82       90.91     35.03 o 
   3  22   1      332.54      274.36     43.69 o 
   4  22   1       25.68       20.36     44.97 o 
   5  22   1        8.21       54.20     46.29 o 
   1  23   1       28.46       65.24     42.51 o 
   2  23   1       17.33       52.51     38.91 o 
   3  23   1        2.45       -0.28     45.10 o 
   4  23   1        0.48      -28.92     49.63 o 
   0  24   1      496.11      627.03     81.41 o 
   1  24   1       29.77       42.31     50.93 o 
   2  24   1       21.97       76.17     37.58 o 
   3  24   1       17.24       43.73     44.25 o 
   4  24   1        7.49        1.93     51.39 o 
   1  25   1        3.97       30.60     55.12 o 
   2  25   1        9.93       53.30     40.91 o 
   3  25   1        7.73        4.49     47.39 o 
   0  26   1       19.29      105.74     79.38 o 
   1  26   1      140.56      192.14     53.39 o 
   2  26   1       11.20       44.55     58.19 o 
   0   0   2    10043.38     8711.34    366.29 o 
   1   0   2    19487.40    21378.20    709.70 o 
   2   0   2     3091.42     2845.34     78.64 o 
   3   0   2     1099.04      990.74     37.88 o 
   4   0   2      675.79      779.09     41.85 o 
   5   0   2     7108.72     7293.29    223.13 o 
   6   0   2     1285.75     1178.67     77.11 o 
   7   0   2     2468.89     2544.37    184.14 o 
   8   0   2      540.17      512.75    111.06 o 
   9   0   2        4.29      -51.48    127.44 o 
   1   1   2       77.89      114.84      6.72 o 
   2   1   2      132.94      126.99      7.68 o 
   3   1   2        7.39       13.17      8.44 o 
   4   1   2      181.28      205.92     17.43 o 
   5   1   2      409.35      399.98     31.50 o 
   6   1   2       20.45      -16.02     26.55 o 
   7   1   2       26.65      -28.22     38.82 o 
   8   1   2       47.86      -37.09     83.52 o 
   9   1   2        0.85       36.60     98.97 o 
   0   2   2     3971.33     3974.01    113.59 o 
   1   2   2     2193.87     2037.51     42.42 o 
   2   2   2     5483.43     5386.78     99.33 o 
   3   2   2     7631.46     7419.08    141.07 o 
   4   2   2       57.16       32.64      9.69 o 
   5   2   2     2788.20     2782.23     67.92 o 
   6   2   2      169.73      129.93     29.20 o 
   7   2   2     2976.83     3145.71    109.65 o 
   8   2   2        3.59      -17.49     97.58 o 
   9   2   2      280.58      174.38    125.67 o 
   1   3   2     3341.68     3479.51     61.01 o 
   2   3   2     7657.46     8121.47    145.21 o 
   3   3   2       15.44       32.52      9.73 o 
   4   3   2       39.77       34.52     13.05 o 
   5   3   2      683.54      679.05     28.46 o 
   6   3   2       97.64      108.24     27.49 o 
   7   3   2      147.68      159.71     41.75 o 
   8   3   2       16.64      -14.93     66.83 o 
   9   3   2        0.07      -85.55    116.71 o 
   0   4   2    31896.96    33618.79    760.44 o 
   1   4   2   145942.20   136400.50   2225.72 o 
   2   4   2     2783.28     2870.32     51.65 o 
   3   4   2      736.08      698.14     20.07 o 
   4   4   2       10.46        6.06     12.90 o 
   5   4   2     4829.64     4791.61     93.04 o 
   6   4   2       50.88       53.32     28.54 o 
   7   4   2      718.79      696.18     74.41 o 
   8   4   2       33.96       37.46     57.64 o 
   9   4   2      117.17      -74.12    293.61 o 
   1   5   2    26413.35    27261.52    498.26 o 
   2   5   2     1633.86     1695.15     35.31 o 
   3   5   2     3716.80     3980.77     73.07 o 
   4   5   2      183.33      230.63     16.07 o 
   5   5   2      539.30      536.06     28.20 o 
   6   5   2       37.59      -11.19     30.58 o 
   7   5   2      136.32      114.58     39.54 o 
   8   5   2        6.19      -27.74     65.95 o 
   0   6   2      117.60      123.09     14.49 o 
   1   6   2    24177.16    24941.64    444.76 o 
   2   6   2     2382.40     2706.96     50.79 o 
   3   6   2     1170.57     1315.57     34.63 o 
   4   6   2     1243.05     1403.51     34.70 o 
   5   6   2     1458.20     1552.75     43.38 o 
   6   6   2      476.53      442.44     38.85 o 
   7   6   2     1258.35     1206.97     79.96 o 
   8   6   2       82.48       82.19     60.21 o 
   1   7   2       42.80       24.98     11.97 o 
   2   7   2      181.92      185.44     13.74 o 
   3   7   2      368.39      375.07     18.81 o 
   4   7   2      647.48      660.33     26.22 o 
   5   7   2     2765.29     2738.31     65.53 o 
   6   7   2       16.81       25.80     34.38 o 
   7   7   2      305.25      365.60     48.38 o 
   8   7   2       15.34       36.45     55.58 o 
   0   8   2     1164.39     1150.19     42.60 o 
   1   8   2     9669.24     9562.16    179.80 o 
   2   8   2     2550.40     2610.96     52.76 o 
   3   8   2      111.77      161.97     15.57 o 
   4   8   2      557.28      628.31     25.29 o 
   5   8   2     1685.42     1651.96     46.42 o 
   6   8   2      108.11      130.34     34.15 o 
   7   8   2     2156.21     1885.54     74.21 o 
   8   8   2       23.16       49.40     59.79 o 
   1   9   2      601.54      544.74     19.84 o 
   2   9   2     1129.76     1113.25     29.83 o 
   3   9   2     5369.61     5181.49     94.93 o 
   4   9   2      182.31      199.43     22.66 o 
   5   9   2      429.87      517.97     31.48 o 
   6   9   2      177.15      116.61     38.41 o 
   7   9   2       13.26       21.52     46.90 o 
   8   9   2        5.19        4.84     73.80 o 
   0  10   2     3940.61     3668.88    118.24 o 
   1  10   2     6828.09     6745.67    127.13 o 
   2  10   2      115.71      146.03     14.34 o 
   3  10   2     1214.51     1302.98     33.19 o 
   4  10   2       96.29      107.15     23.15 o 
   5  10   2     1764.38     1847.31     56.41 o 
   6  10   2      172.61      128.52     39.23 o 
   7  10   2      582.90      730.63     57.28 o 
   8  10   2        1.27       32.47     61.99 o 
   1  11   2       36.39       93.35     14.30 o 
   2  11   2     1741.11     1678.13     41.22 o 
   3  11   2     2522.77     2417.25     52.93 o 
   4  11   2      835.55      802.16     33.96 o 
   5  11   2     2153.45     2126.07     64.84 o 
   6  11   2        8.74       64.51     37.55 o 
   7  11   2      141.22      225.36     50.46 o 
   8  11   2        8.41       37.48     59.17 o 
   0  12   2      372.38      354.10     34.93 o 
   1  12   2     2663.21     2549.93     58.79 o 
   2  12   2       38.39       37.11     19.48 o 
   3  12   2      400.58      451.22     26.37 o 
   4  12   2       37.61       91.24     22.92 o 
   5  12   2     1641.55     1480.17     69.50 o 
   6  12   2       33.90       18.41     39.94 o 
   7  12   2      274.98      284.96     62.18 o 
   8  12   2        7.11       43.37     63.56 o 
   1  13   2      708.98      758.22     27.61 o 
   2  13   2        4.51      -21.48     21.97 o 
   3  13   2     1376.52     1404.23     41.02 o 
   4  13   2      288.89      336.33     27.81 o 
   5  13   2      471.22      518.93     39.32 o 
   6  13   2        0.88       -5.14     41.88 o 
   7  13   2       41.47       56.58     57.38 o 
   0  14   2        0.79       -3.38     24.60 o 
   1  14   2      825.37      854.27     29.97 o 
   2  14   2        5.69        5.15     22.45 o 
   3  14   2      244.24      245.33     26.80 o 
   4  14   2      623.66      534.84     34.14 o 
   5  14   2      116.20      160.96     33.79 o 
   6  14   2       27.81       96.67     47.41 o 
   7  14   2      141.46      114.50     52.11 o 
   1  15   2      578.92      581.82     28.09 o 
   2  15   2       78.61       59.29     24.09 o 
   3  15   2     3204.12     3001.47     87.93 o 
   4  15   2      262.05      213.38     34.62 o 
   5  15   2      751.06      845.94     45.40 o 
   6  15   2      116.01      109.81     48.55 o 
   7  15   2       50.92       68.57     53.77 o 
   0  16   2      266.06      265.08     30.71 o 
   1  16   2     1448.09     1499.93     46.58 o 
   2  16   2      100.88       93.98     25.24 o 
   3  16   2      282.13      277.75     32.90 o 
   4  16   2       51.28       56.86     33.21 o 
   5  16   2      213.22      176.14     41.70 o 
   6  16   2        2.62       -9.82     44.89 o 
   7  16   2       20.88       23.70     53.96 o 
   1  17   2      301.58      365.64     27.81 o 
   2  17   2      395.40      358.76     30.35 o 
   3  17   2     2200.97     2111.62     63.82 o 
   4  17   2        2.00      -20.87     33.08 o 
   5  17   2      226.51      378.08     42.59 o 
   6  17   2        7.01       22.13     44.60 o 
   7  17   2       12.76        2.24     57.96 o 
   0  18   2       24.76      -19.73     36.42 o 
   1  18   2        7.15       -3.19     25.76 o 
   2  18   2       25.73       15.61     26.85 o 
   3  18   2        1.91       -4.53     30.00 o 
   4  18   2        2.65       -0.76     37.01 o 
   5  18   2      257.96      293.10     43.97 o 
   6  18   2        0.79        5.81     50.71 o 
   1  19   2      186.12      170.97     31.09 o 
   2  19   2      447.40      457.80     35.02 o 
   3  19   2      556.22      664.81     37.77 o 
   4  19   2       96.55      102.99     38.60 o 
   5  19   2      225.25      257.95     42.41 o 
   6  19   2        3.79       -8.25     52.10 o 
   0  20   2       14.75       -9.53     61.12 o 
   1  20   2       34.11        1.10     30.47 o 
   2  20   2       85.04       81.64     32.45 o 
   3  20   2       27.55       53.97     37.04 o 
   4  20   2       62.61       63.83     41.72 o 
   5  20   2       30.55       35.17     45.37 o 
   6  20   2        3.32        8.86     52.97 o 
   1  21   2       80.95       53.05     30.89 o 
   2  21   2       83.90       85.11     33.44 o 
   3  21   2       79.82      113.52     40.76 o 
   4  21   2       35.98       70.56     40.77 o 
   5  21   2       72.73      142.24     50.63 o 
   0  22   2        5.50       35.56     60.96 o 
   1  22   2       20.65       47.07     42.33 o 
   2  22   2       14.72       23.93     34.95 o 
   3  22   2      138.50      154.50     44.21 o 
   4  22   2        0.30       61.87     42.70 o 
   5  22   2      111.49      199.62     55.21 o 
   1  23   2        8.97       31.31     42.37 o 
   2  23   2       15.57       23.28     35.37 o 
   3  23   2      133.25      163.79     47.96 o 
   4  23   2       48.18       33.31     49.34 o 
   0  24   2       94.78      190.04     75.40 o 
   1  24   2        0.03       72.85     57.42 o 
   2  24   2        4.98       43.90     40.21 o 
   3  24   2       37.27       28.14     43.70 o 
   4  24   2        0.04       -0.29     54.16 o 
   1  25   2        4.30       -2.27     49.43 o 
   2  25   2        2.28       11.52     50.51 o 
   3  25   2       72.09       67.27     47.97 o 
   0  26   2       21.51       77.19     77.27 o 
   1  26   2       27.80      146.22     48.37 o 
   2  26   2       13.77       55.15     58.99 o 
   1   1   3    16717.81    16753.80    315.52 o 
   2   1   3     1827.40     1839.19     37.52 o 
   3   1   3    18441.05    18324.96    310.19 o 
   4   1   3     1203.84     1258.47     30.76 o 
   5   1   3     4729.41     4455.22     87.15 o 
   6   1   3       39.20        6.78     23.11 o 
   7   1   3        4.66      -19.53     56.85 o 
   8   1   3        4.51      -69.01     74.79 o 
   9   1   3      286.66      265.55     89.59 o 
   0   2   3    10060.48     9853.94    250.63 o 
   1   2   3       15.57       20.67      9.20 o 
   2   2   3      375.26      409.06     11.82 o 
   3   2   3     1028.81      995.33     23.70 o 
   4   2   3      443.85      466.18     20.15 o 
   5   2   3     1162.08     1166.17     36.64 o 
   6   2   3      140.61      151.29     33.49 o 
   7   2   3      337.78      332.13     52.85 o 
   8   2   3       11.07      -96.93     72.71 o 
   9   2   3       26.15       65.73    130.03 o 
   1   3   3     6656.86     7018.51    151.01 o 
   2   3   3    12246.34    12273.63    224.64 o 
   3   3   3    21043.76    21435.85    385.32 o 
   4   3   3     2168.67     2250.73     62.32 o 
   5   3   3     3536.35     3179.61     84.34 o 
   6   3   3      122.40      126.57     33.25 o 
   7   3   3       20.43       57.27     46.58 o 
   8   3   3      133.97      227.73     95.54 o 
   0   4   3        3.12       25.11      9.25 o 
   1   4   3     9666.36    10389.70    182.08 o 
   2   4   3     1030.74     1042.45     25.65 o 
   3   4   3     7645.74     7590.76    140.08 o 
   4   4   3        0.12       -5.01     12.71 o 
   5   4   3        1.42       -5.93     14.46 o 
   6   4   3       80.88       17.56     26.74 o 
   7   4   3      164.60       78.55     52.69 o 
   8   4   3       15.77      -67.76     86.19 o 
   1   5   3      152.87      190.85      9.56 o 
   2   5   3       72.08      118.17      9.08 o 
   3   5   3     9402.85     9025.02    153.22 o 
   4   5   3     1357.95     1458.92     36.13 o 
   5   5   3     4524.40     4116.97     82.70 o 
   6   5   3      801.16      688.86     48.15 o 
   7   5   3       51.95       59.70     39.21 o 
   8   5   3       10.58       26.21     59.49 o 
   0   6   3       46.40       54.60     10.49 o 
   1   6   3     4777.17     4423.98     82.66 o 
   2   6   3     1344.50     1431.01     32.48 o 
   3   6   3     1798.93     2136.29     45.53 o 
   4   6   3       28.17       28.85     13.39 o 
   5   6   3      195.16      252.67     23.37 o 
   6   6   3      157.12      147.86     38.19 o 
   7   6   3       27.49       35.78     44.04 o 
   8   6   3       29.55       19.54     57.45 o 
   1   7   3    14785.91    15422.97    286.07 o 
   2   7   3      314.21      334.08     15.98 o 
   3   7   3    20808.21    19457.61    327.48 o 
   4   7   3     1532.36     1534.95     38.74 o 
   5   7   3     1571.05     1400.15     48.87 o 
   6   7   3       39.72       56.54     35.55 o 
   7   7   3       86.16      128.16     48.04 o 
   8   7   3       73.74       99.27     68.51 o 
   0   8   3      404.28      358.59     24.80 o 
   1   8   3     5323.83     4724.07     95.50 o 
   2   8   3      418.56      536.77     40.21 o 
   3   8   3      100.05      147.76     17.75 o 
   4   8   3       77.62      122.19     18.38 o 
   5   8   3      560.40      611.32     36.10 o 
   6   8   3      163.82      188.40     39.01 o 
   7   8   3      573.11      640.92     56.04 o 
   8   8   3       36.55       40.81     54.40 o 
   1   9   3     3310.37     3257.67     70.76 o 
   2   9   3     3166.80     3183.20     95.94 o 
   3   9   3     6241.72     5937.61    109.27 o 
   4   9   3      625.03      733.57     28.24 o 
   5   9   3      998.00      966.51     40.12 o 
   6   9   3       77.60       62.55     40.63 o 
   7   9   3        6.40      -20.70     44.40 o 
   8   9   3       14.29       60.57     66.91 o 
   0  10   3     4710.96     4448.04    122.86 o 
   1  10   3     3109.46     2791.37     62.02 o 
   2  10   3       11.22       -0.50     19.06 o 
   3  10   3     1873.43     1921.23     44.31 o 
   4  10   3      441.14      532.27     26.56 o 
   5  10   3        4.49       45.54     32.03 o 
   6  10   3       42.11       36.04     39.17 o 
   7  10   3      384.00      473.36     66.24 o 
   8  10   3       55.97      151.60     64.26 o 
   1  11   3      787.91      746.72     29.21 o 
   2  11   3     2113.16     2057.86     51.48 o 
   3  11   3     2928.03     2648.99     57.93 o 
   4  11   3      206.24      216.06     24.61 o 
   5  11   3      244.67      269.17     40.32 o 
   6  11   3      528.58      499.33     49.17 o 
   7  11   3       68.68       81.05     45.75 o 
   8  11   3       16.13       20.86     68.66 o 
   0  12   3     1596.50     1533.18     73.44 o 
   1  12   3     5349.19     5356.23    106.59 o 
   2  12   3      581.18      692.19     29.55 o 
   3  12   3     1211.64     1341.42     36.21 o 
   4  12   3      488.20      500.23     34.83 o 
   5  12   3      463.51      468.24     40.83 o 
   6  12   3        1.71       37.86     43.32 o 
   7  12   3      566.87      641.92     56.12 o 
   8  12   3        1.73       41.16     68.91 o 
   1  13   3      183.30      185.48     19.37 o 
   2  13   3      643.52      670.43     29.88 o 
   3  13   3      646.21      629.95     31.11 o 
   4  13   3       26.51       21.53     31.00 o 
   5  13   3      184.14      253.73     40.10 o 
   6  13   3       10.16       63.05     44.69 o 
   7  13   3       24.83       80.63     54.29 o 
   0  14   3     1060.43     1081.12     58.00 o 
   1  14   3     1742.81     1878.80     46.59 o 
   2  14   3       12.14        0.13     25.04 o 
   3  14   3      323.04      299.21     31.48 o 
   4  14   3      248.06      232.52     35.01 o 
   5  14   3      208.88      242.45     42.63 o 
   6  14   3       27.22      -11.54     48.21 o 
   7  14   3      300.16      380.19     65.56 o 
   1  15   3      296.53      335.10     23.70 o 
   2  15   3      341.87      336.74     29.02 o 
   3  15   3      596.99      585.96     36.18 o 
   4  15   3      422.74      405.35     35.74 o 
   5  15   3       19.68       43.88     40.13 o 
   6  15   3       12.62       79.12     45.00 o 
   7  15   3      154.05      149.40     61.73 o 
   0  16   3        2.81      -29.07     27.60 o 
   1  16   3     3115.83     2921.25     77.29 o 
   2  16   3      473.57      485.08     35.97 o 
   3  16   3        5.77       18.50     30.36 o 
   4  16   3      314.43      279.60     36.03 o 
   5  16   3      469.83      388.27     48.55 o 
   6  16   3        0.37       66.42     48.86 o 
   7  16   3      114.51      183.36     65.79 o 
   1  17   3      226.43      256.27     28.34 o 
   2  17   3        6.03       17.55     27.07 o 
   3  17   3      278.23      161.82     36.95 o 
   4  17   3       58.88       52.74     40.38 o 
   5  17   3        2.76      -13.08     42.81 o 
   6  17   3        0.88       22.68     45.42 o 
   0  18   3      280.16      294.89     36.90 o 
   1  18   3      924.17      964.11     41.45 o 
   2  18   3      239.96      257.21     31.81 o 
   3  18   3      217.86      208.07     37.33 o 
   4  18   3        0.86        9.58     40.81 o 
   5  18   3       35.57       47.21     42.90 o 
   6  18   3       27.85       84.67     48.78 o 
   1  19   3        1.39        7.15     28.28 o 
   2  19   3      205.70      241.34     31.85 o 
   3  19   3       73.04       35.30     35.26 o 
   4  19   3       30.99       13.84     39.41 o 
   5  19   3        0.34       27.67     40.84 o 
   6  19   3        0.12       18.29     52.69 o 
   0  20   3      129.91       95.77     48.69 o 
   1  20   3      649.60      718.29     47.63 o 
   2  20   3        3.73       25.80     33.68 o 
   3  20   3        2.95       36.69     35.77 o 
   4  20   3        0.99       13.14     38.62 o 
   5  20   3      102.00       83.41     46.88 o 
   1  21   3        0.62       -2.79     24.55 o 
   2  21   3        2.10      -53.55     35.70 o 
   3  21   3        0.42      -13.30     38.41 o 
   4  21   3       32.74       10.63     41.78 o 
   5  21   3        0.38      -17.37     45.16 o 
   0  22   3      353.18      298.56     66.82 o 
   1  22   3      146.11      244.78     45.68 o 
   2  22   3        1.86       20.47     37.82 o 
   3  22   3        6.34       -2.40     41.96 o 
   4  22   3        9.22       25.91     45.37 o 
   5  22   3       59.71      104.01     52.74 o 
   1  23   3       11.59        9.99     44.24 o 
   2  23   3        7.68       12.79     40.19 o 
   3  23   3        4.51       61.76     43.77 o 
   4  23   3       25.41        0.23     45.23 o 
   0  24   3      372.14      457.31     80.09 o 
   1  24   3      161.65      177.05     48.56 o 
   2  24   3        6.37       51.60     44.36 o 
   3  24   3       10.96       22.10     48.91 o 
   1  25   3        9.48       90.42     56.18 o 
   2  25   3       56.58       64.07     50.26 o 
   3  25   3        3.08       13.71     49.21 o 
   0  26   3        0.28      -43.29     84.02 o 
   1  26   3        0.82       13.48     68.42 o 
   0   0   4   140023.50   110832.99   4749.65 o 
   1   0   4    19899.72    18836.33    381.24 o 
   2   0   4     4620.04     4342.91    116.22 o 
   3   0   4      694.02      646.59     28.74 o 
   4   0   4     4623.35     5182.38    140.93 o 
   5   0   4     1085.16      972.50     41.62 o 
   6   0   4     3530.00     3375.55    139.65 o 
   7   0   4      340.99      214.35     95.80 o 
   8   0   4      535.02      660.16    174.02 o 
   1   1   4      176.41      222.23     14.70 o 
   2   1   4     1488.72     1578.53     33.00 o 
   3   1   4      319.72      414.04     15.57 o 
   4   1   4      373.38      409.96     19.31 o 
   5   1   4        0.75      -17.13     16.92 o 
   6   1   4       43.46       47.20     38.90 o 
   7   1   4       35.22      -87.66     58.50 o 
   8   1   4        8.12      -17.80     79.21 o 
   0   2   4    37386.14    37002.32    942.84 o 
   1   2   4     6319.21     6243.04    104.85 o 
   2   2   4     7472.21     7482.70    134.06 o 
   3   2   4        3.24       24.86     10.72 o 
   4   2   4       76.34       93.25     13.74 o 
   5   2   4      776.99      791.90     29.44 o 
   6   2   4     1453.40     1490.05     62.02 o 
   7   2   4      523.81      577.79     55.60 o 
   8   2   4      488.71      505.04     81.23 o 
   1   3   4     1525.47     1413.85     37.83 o 
   2   3   4       74.49       68.22     11.98 o 
   3   3   4     2306.25     2246.62     42.28 o 
   4   3   4      134.22      125.24     13.46 o 
   5   3   4        7.35       -4.28     15.42 o 
   6   3   4       38.51        6.80     32.19 o 
   7   3   4       17.89       -0.70     47.03 o 
   8   3   4       42.45      -43.31     84.54 o 
   0   4   4     8996.87     9198.23    210.66 o 
   1   4   4     7826.03     7556.63    136.55 o 
   2   4   4     4959.71     4816.53    102.68 o 
   3   4   4        4.11      -10.70      9.90 o 
   4   4   4     1160.70     1154.20     32.08 o 
   5   4   4      288.88      284.93     25.75 o 
   6   4   4     2663.81     2717.21     79.62 o 
   7   4   4     1399.46     1160.38     82.21 o 
   8   4   4      145.52       48.55     84.13 o 
   1   5   4     6155.57     5892.11    104.74 o 
   2   5   4      101.58       84.88     12.16 o 
   3   5   4     2360.61     2239.51     48.35 o 
   4   5   4     1169.72     1202.12     33.88 o 
   5   5   4      429.21      418.32     34.83 o 
   6   5   4      191.79      140.61     32.74 o 
   7   5   4       77.24       63.77     48.28 o 
   8   5   4        6.28      -44.24     79.35 o 
   0   6   4     7069.31     6649.20    159.77 o 
   1   6   4     6644.30     6211.72    110.41 o 
   2   6   4     3940.19     4010.06     77.09 o 
   3   6   4      256.84      271.79     17.02 o 
   4   6   4      909.53      916.54     28.55 o 
   5   6   4     1349.02     1318.79     46.44 o 
   6   6   4     2738.70     2412.51    127.58 o 
   7   6   4      222.44      182.82     53.07 o 
   8   6   4      312.48      362.74     60.84 o 
   1   7   4      529.99      624.50     18.90 o 
   2   7   4      424.03      543.38     19.05 o 
   3   7   4     6797.37     6427.96    115.43 o 
   4   7   4      503.97      562.11     23.97 o 
   5   7   4      453.96      462.93     33.31 o 
   6   7   4      785.86      797.26     53.24 o 
   7   7   4        0.94      -21.08     44.59 o 
   8   7   4        4.72       54.03     63.35 o 
   0   8   4     8773.28     8116.94    192.98 o 
   1   8   4     5005.78     4883.53     89.74 o 
   2   8   4     5762.83     5511.31    108.15 o 
   3   8   4     3667.97     3787.03     74.65 o 
   4   8   4        9.72        6.11     21.04 o 
   5   8   4      593.44      538.30     39.64 o 
   6   8   4      733.94      759.07     59.86 o 
   7   8   4       27.78       40.74     46.57 o 
   8   8   4      300.78      410.58     64.46 o 
   1   9   4     1207.59     1260.73     35.52 o 
   2   9   4     5737.38     5438.06    105.33 o 
   3   9   4       52.85       62.68     17.58 o 
   4   9   4     2242.13     2232.31     60.88 o 
   5   9   4      437.00      497.03     40.81 o 
   6   9   4       35.71       49.22     40.16 o 
   7   9   4       67.51       92.94     45.90 o 
   8   9   4        4.17      -55.38     60.71 o 
   0  10   4     9818.70     9542.18    238.29 o 
   1  10   4       13.65        8.95     17.07 o 
   2  10   4     1788.88     1649.96     43.39 o 
   3  10   4     2801.10     2802.45     58.49 o 
   4  10   4      730.80      763.78     35.90 o 
   5  10   4     1140.65      987.27     49.76 o 
   6  10   4      290.08      370.18     44.39 o 
   7  10   4      144.60      115.96     49.00 o 
   8  10   4      122.62      188.97     66.40 o 
   1  11   4      778.21      852.59     50.10 o 
   2  11   4     2049.88     1982.80     52.09 o 
   3  11   4      523.35      520.97     27.97 o 
   4  11   4      930.35     1060.43     40.92 o 
   5  11   4      527.92      476.93     43.01 o 
   6  11   4      120.19      199.85     44.50 o 
   7  11   4        7.84      -11.41     48.98 o 
   8  11   4        2.72        9.34     59.86 o 
   0  12   4     4435.24     4427.56    119.70 o 
   1  12   4      890.17     1123.25     41.79 o 
   2  12   4      396.18      409.06     26.48 o 
   3  12   4      190.85      163.27     26.33 o 
   4  12   4     1818.21     1703.35     67.26 o 
   5  12   4       88.66      155.23     36.74 o 
   6  12   4      601.41      563.88     49.95 o 
   7  12   4      105.54      179.01     54.99 o 
   1  13   4      394.36      394.15     28.37 o 
   2  13   4      649.95      624.60     28.58 o 
   3  13   4     1633.90     1521.74     88.16 o 
   4  13   4      797.37      941.50     44.22 o 
   5  13   4      205.75      192.62     40.06 o 
   6  13   4      284.79      353.76     49.84 o 
   7  13   4        4.16       55.66     53.08 o 
   0  14   4     1302.85     1398.53     71.05 o 
   1  14   4      604.75      705.76     30.74 o 
   2  14   4      830.22      878.69     35.52 o 
   3  14   4      190.21      199.80     29.64 o 
   4  14   4       22.51       16.66     31.63 o 
   5  14   4      378.12      340.31     46.26 o 
   6  14   4      444.48      501.82     63.97 o 
   7  14   4        1.94      -33.85     56.01 o 
   1  15   4      353.84      280.74     24.16 o 
   2  15   4      466.15      461.24     30.74 o 
   3  15   4     1162.48     1046.63     49.81 o 
   4  15   4      871.52      936.18     52.02 o 
   5  15   4      754.42      746.40     53.79 o 
   6  15   4      136.89      189.45     48.24 o 
   7  15   4        2.30      -39.84     56.35 o 
   0  16   4      365.09      406.48     45.51 o 
   1  16   4      168.44      166.24     27.17 o 
   2  16   4      222.65      207.22     32.69 o 
   3  16   4       52.37       89.05     36.37 o 
   4  16   4        7.38       28.00     39.75 o 
   5  16   4        2.45        6.44     40.21 o 
   6  16   4      178.00      164.73     47.28 o 
   7  16   4        7.25       65.74     64.52 o 
   1  17   4       75.47       45.96     31.85 o 
   2  17   4       75.68      114.68     32.14 o 
   3  17   4       22.20       12.97     36.63 o 
   4  17   4      226.42      288.44     44.49 o 
   5  17   4      156.17      197.02     47.80 o 
   6  17   4       99.48      136.21     47.00 o 
   0  18   4      335.54      311.76     51.10 o 
   1  18   4       17.48       14.07     32.73 o 
   2  18   4        1.14      -38.90     38.30 o 
   3  18   4       85.16       70.29     35.44 o 
   4  18   4      143.87       89.09     46.61 o 
   5  18   4       10.24       74.51     44.34 o 
   6  18   4      128.10      152.65     56.79 o 
   1  19   4      143.37      143.62     36.68 o 
   2  19   4      477.97      401.57     44.72 o 
   3  19   4      606.44      571.49     47.42 o 
   4  19   4      265.93      286.93     49.80 o 
   5  19   4       80.45       91.88     51.68 o 
   6  19   4       41.50      118.68     58.93 o 
   0  20   4      126.65      124.78     54.73 o 
   1  20   4       41.79      110.05     37.71 o 
   2  20   4       68.94       92.67     31.23 o 
   3  20   4       68.12      105.58     44.99 o 
   4  20   4      121.95      128.19     50.49 o 
   5  20   4       20.32       -6.82     46.34 o 
   1  21   4        7.39       23.07     41.94 o 
   2  21   4      310.95      261.17     41.81 o 
   3  21   4       51.47       46.73     41.17 o 
   4  21   4      213.42      265.10     48.36 o 
   5  21   4        8.40       30.12     47.18 o 
   0  22   4      243.09      244.17     79.49 o 
   1  22   4       42.84       40.75     40.89 o 
   2  22   4        9.96       34.06     40.51 o 
   3  22   4       16.60       -2.89     41.20 o 
   4  22   4        3.46       20.52     43.83 o 
   1  23   4      238.18      167.72     55.51 o 
   2  23   4       14.78       12.06     41.74 o 
   3  23   4      126.00      145.16     44.54 o 
   4  23   4      100.87      127.33     47.94 o 
   0  24   4       97.83      149.34    154.68 o 
   1  24   4        0.38        3.16     53.15 o 
   2  24   4        0.90       37.72     58.44 o 
   3  24   4        8.98       43.25     45.03 o 
   1  25   4        1.58       39.45     56.63 o 
   2  25   4       19.09       95.69     56.03 o 
   0  26   4       15.41      -47.26    123.17 o 
   1  26   4        9.79      104.49     70.04 o 
   1   1   5       98.48      110.66     13.48 o 
   2   1   5    12521.88    13336.44    301.32 o 
   3   1   5        2.93        3.13     15.60 o 
   4   1   5    11151.52    10459.16    184.32 o 
   5   1   5      170.01      213.73     22.05 o 
   6   1   5      649.87      689.58     42.07 o 
   7   1   5        9.90      -42.72     64.42 o 
   8   1   5      324.07      236.76     80.41 o 
   0   2   5        7.44       22.56     12.38 o 
   1   2   5     2437.21     2267.45     39.29 o 
   2   2   5      296.77      383.38     19.65 o 
   3   2   5      272.54      263.15     15.99 o 
   4   2   5      444.83      467.85     19.76 o 
   5   2   5      258.62      286.09     23.98 o 
   6   2   5       63.86       37.84     30.97 o 
   7   2   5      350.56      224.76     65.33 o 
   8   2   5        5.14      -64.61     80.75 o 
   1   3   5       69.25       59.47      9.28 o 
   2   3   5    22244.26    21846.13    409.33 o 
   3   3   5      247.79      247.36     15.73 o 
   4   3   5    12680.92    12297.87    216.45 o 
   5   3   5       14.06       37.76     21.17 o 
   6   3   5      193.15      211.21     56.44 o 
   7   3   5       32.81       40.70     51.99 o 
   8   3   5       58.47      -10.28     80.83 o 
   0   4   5     4308.81     4197.64    101.74 o 
   1   4   5      352.36      367.31     24.06 o 
   2   4   5      117.23       88.02     14.20 o 
   3   4   5      823.09      999.40     36.65 o 
   4   4   5       67.57       91.36     15.61 o 
   5   4   5      287.24      288.51     33.85 o 
   6   4   5       22.71       46.39     33.65 o 
   7   4   5       49.76      -11.08     52.19 o 
   8   4   5      129.64      202.52    109.51 o 
   1   5   5     1014.12     1124.50     26.21 o 
   2   5   5     7978.01     7107.47    161.28 o 
   3   5   5       11.54       14.75     13.99 o 
   4   5   5     5152.61     4731.92     94.10 o 
   5   5   5       35.84        7.07     25.45 o 
   6   5   5      377.64      409.24     40.83 o 
   7   5   5        7.05       -0.86     52.00 o 
   8   5   5      169.05      121.25     65.28 o 
   0   6   5     2039.86     1844.58     53.45 o 
   1   6   5      307.04      338.18     15.15 o 
   2   6   5      603.81      527.65     21.58 o 
   3   6   5       63.04       56.69     14.04 o 
   4   6   5        9.89        3.15     13.86 o 
   5   6   5        0.94      -23.59     24.70 o 
   6   6   5      438.87      504.24     47.03 o 
   7   6   5      291.93      151.12     50.61 o 
   8   6   5      284.49      300.11     66.35 o 
   1   7   5       82.36      102.49     11.92 o 
   2   7   5    15469.29    14031.29    239.23 o 
   3   7   5     2118.59     2116.41     49.00 o 
   4   7   5     2767.17     2692.86     75.04 o 
   5   7   5       23.03       34.71     29.24 o 
   6   7   5      379.25      427.08     53.63 o 
   7   7   5        1.21      -17.11     53.96 o 
   8   7   5      138.92       95.53     64.67 o 
   0   8   5     4999.00     5361.49    129.98 o 
   1   8   5        5.70       -0.95     11.59 o 
   2   8   5    10508.37    10114.09    176.54 o 
   3   8   5     1751.81     1627.12     41.89 o 
   4   8   5      171.75      158.25     27.01 o 
   5   8   5      133.81      170.79     30.67 o 
   6   8   5      497.70      482.12     45.45 o 
   7   8   5       49.64       26.31     52.13 o 
   8   8   5       35.08       92.50     59.95 o 
   1   9   5       13.49       12.00     12.87 o 
   2   9   5     1071.36     1025.41     49.52 o 
   3   9   5      463.30      565.10     30.30 o 
   4   9   5     1989.44     1939.81     64.41 o 
   5   9   5       35.53       35.95     36.70 o 
   6   9   5      148.38      209.29     42.68 o 
   7   9   5        3.08      117.20     54.52 o 
   8   9   5      147.82      200.45     69.37 o 
   0  10   5      779.08      780.93     42.50 o 
   1  10   5     2156.14     2125.57     51.73 o 
   2  10   5     1973.71     1823.98     54.34 o 
   3  10   5      684.04      723.62     40.40 o 
   4  10   5       69.50       84.88     27.07 o 
   5  10   5      518.67      501.77     45.77 o 
   6  10   5      393.76      403.24     56.64 o 
   7  10   5       40.85       41.17     48.82 o 
   8  10   5      120.19      181.28     69.40 o 
   1  11   5      388.25      423.43     25.73 o 
   2  11   5     2879.35     2661.97     61.84 o 
   3  11   5       52.18       38.46     25.53 o 
   4  11   5     4165.72     3626.86    102.21 o 
   5  11   5      116.64       95.74     38.52 o 
   6  11   5       84.94       66.50     45.67 o 
   7  11   5       11.98       25.88     52.22 o 
   8  11   5      105.95       19.95     65.74 o 
   0  12   5     7351.54     6588.63    169.66 o 
   1  12   5      329.89      325.39     25.19 o 
   2  12   5      273.47      242.74     25.87 o 
   3  12   5      126.33      129.55     40.47 o 
   4  12   5      581.20      602.87     49.71 o 
   5  12   5        1.17       -7.04     36.47 o 
   6  12   5      571.85      540.50     52.62 o 
   7  12   5       11.04       66.18     53.63 o 
   1  13   5       21.69       20.48     22.03 o 
   2  13   5     1338.56     1368.38     49.00 o 
   3  13   5      446.52      402.51     36.77 o 
   4  13   5     1178.00     1027.94     52.97 o 
   5  13   5       73.31       66.85     42.12 o 
   6  13   5        0.10       38.39     46.46 o 
   7  13   5        1.65       44.97     53.79 o 
   0  14   5     6442.44     5660.49    205.54 o 
   1  14   5       53.78       62.23     23.92 o 
   2  14   5     1299.54     1375.19     45.57 o 
   3  14   5       19.25      -11.94     31.43 o 
   4  14   5      395.80      405.31     42.42 o 
   5  14   5        1.71        5.69     44.11 o 
   6  14   5       38.57       97.84     53.73 o 
   7  14   5       11.44       38.97     54.64 o 
   1  15   5      107.14      137.86     26.97 o 
   2  15   5     1100.95     1136.85     47.06 o 
   3  15   5      615.83      577.44     50.44 o 
   4  15   5      117.06       59.04     39.73 o 
   5  15   5       10.42       15.23     42.58 o 
   6  15   5        0.95       33.50     46.30 o 
   7  15   5        1.05      -20.80     54.78 o 
   0  16   5     1334.74     1445.56    111.50 o 
   1  16   5        4.73       -2.50     27.43 o 
   2  16   5      492.32      565.47     40.74 o 
   3  16   5       44.25       15.31     37.37 o 
   4  16   5      165.41      117.33     39.19 o 
   5  16   5      121.65      130.82     43.61 o 
   6  16   5      389.80      479.29     59.01 o 
   1  17   5       21.14       27.17     28.19 o 
   2  17   5      165.00      113.51     37.45 o 
   3  17   5        7.87      -17.94     37.10 o 
   4  17   5        9.71       61.78     38.91 o 
   5  17   5       22.45       23.78     47.39 o 
   6  17   5        1.77       70.86     53.35 o 
   0  18   5      274.31      309.53     50.84 o 
   1  18   5       15.61       63.12     38.63 o 
   2  18   5      454.63      587.03     49.87 o 
   3  18   5       72.61      106.09     41.53 o 
   4  18   5       15.23       72.64     45.39 o 
   5  18   5       24.69       57.21     46.70 o 
   6  18   5      195.58      233.28     59.70 o 
   1  19   5      346.54      362.22     42.45 o 
   2  19   5       49.10      -25.35     39.69 o 
   3  19   5       96.76      103.81     46.22 o 
   4  19   5       10.04       -7.31     48.06 o 
   5  19   5       32.18       83.12     46.62 o 
   6  19   5      110.94      149.88     59.36 o 
   0  20   5     1366.53     1448.93     81.36 o 
   1  20   5       77.30       82.08     42.20 o 
   2  20   5      183.08      117.95     45.26 o 
   3  20   5      104.82       75.23     45.88 o 
   4  20   5        7.11       -9.31     50.56 o 
   5  20   5        0.70        3.91     50.30 o 
   1  21   5        5.88       22.66     52.20 o 
   2  21   5        5.30       26.93     51.19 o 
   3  21   5        0.97       18.75     48.30 o 
   4  21   5        4.63      -28.99     49.19 o 
   5  21   5      115.33      170.34     58.92 o 
   0  22   5      186.69      317.77     78.95 o 
   1  22   5        5.42      -75.42     53.11 o 
   2  22   5       70.60       80.72     42.50 o 
   3  22   5       33.38       63.57     45.46 o 
   4  22   5       12.26       46.89     44.16 o 
   1  23   5        4.54       53.69     54.05 o 
   2  23   5       20.03      -53.03     55.61 o 
   3  23   5       34.71       31.64     46.83 o 
   4  23   5        1.37       36.03     51.03 o 
   0  24   5       97.16       64.45     90.23 o 
   1  24   5        1.07       26.97     58.28 o 
   2  24   5      125.65      163.65     58.03 o 
   3  24   5        2.18      -27.09     52.63 o 
   1  25   5       81.30       77.55     59.11 o 
   2  25   5       12.73       40.32     66.08 o 
   0  26   5       35.81      -64.45    138.93 o 
   0   0   6     8784.33     8846.00    256.11 o 
   1   0   6      353.57      416.47     19.60 o 
   2   0   6    13280.42    13598.17    415.16 o 
   3   0   6      334.15      348.46     24.76 o 
   4   0   6      602.04      534.30     32.11 o 
   5   0   6     2487.31     2308.76     94.10 o 
   6   0   6      844.12      776.16     75.99 o 
   7   0   6      520.70      724.05    113.40 o 
   8   0   6      382.84      353.65    161.13 o 
   1   1   6       15.27       14.22     10.22 o 
   2   1   6      343.11      369.94     25.05 o 
   3   1   6       93.46      129.60     15.14 o 
   4   1   6      120.04      114.64     19.81 o 
   5   1   6      154.69      159.44     25.49 o 
   6   1   6      659.58      653.79     39.81 o 
   7   1   6       34.38       -2.78     62.78 o 
   8   1   6       43.87      -79.63     86.00 o 
   0   2   6    11564.05    10866.06    357.85 o 
   1   2   6    11434.45    11224.23    169.73 o 
   2   2   6     7090.25     6560.63    126.63 o 
   3   2   6      905.31     1018.14     39.23 o 
   4   2   6      966.74      984.92     34.31 o 
   5   2   6      285.97      296.29     27.98 o 
   6   2   6     1591.57     1528.68     62.96 o 
   7   2   6      348.29      335.16     74.76 o 
   8   2   6      225.40      234.25     82.99 o 
   1   3   6        4.43       18.63     10.89 o 
   2   3   6      404.99      431.72     23.13 o 
   3   3   6      119.48      128.02     20.23 o 
   4   3   6      156.78      127.94     20.53 o 
   5   3   6       70.05       62.53     24.46 o 
   6   3   6      400.01      377.67     41.06 o 
   7   3   6        4.97      -35.41     73.43 o 
   8   3   6        3.33     -113.74     76.17 o 
   0   4   6    13962.14    13259.27    356.69 o 
   1   4   6     5606.76     4827.74     91.62 o 
   2   4   6     2664.22     2257.73     52.74 o 
   3   4   6      189.17      246.90     19.68 o 
   4   4   6       78.54       52.29     20.64 o 
   5   4   6      953.04     1046.63     41.38 o 
   6   4   6     1111.76     1096.38     64.99 o 
   7   4   6      859.60      878.42     75.87 o 
   8   4   6      390.14      361.78     78.85 o 
   1   5   6      120.04       87.40     11.72 o 
   2   5   6      317.83      300.11     29.44 o 
   3   5   6     2380.97     2425.32     58.72 o 
   4   5   6      690.07      696.65     30.21 o 
   5   5   6      157.09      216.65     26.12 o 
   6   5   6       36.17        9.89     33.08 o 
   7   5   6        3.03       12.80     50.15 o 
   8   5   6        9.76      127.32     87.13 o 
   0   6   6     4110.24     3989.34    100.11 o 
   1   6   6    11661.95    11389.21    197.73 o 
   2   6   6     1026.93     1010.08     31.46 o 
   3   6   6       82.45       86.26     19.16 o 
   4   6   6      132.27      132.31     23.31 o 
   5   6   6      645.64      718.04     43.74 o 
   6   6   6      533.13      513.26     55.05 o 
   7   6   6      127.10      205.13     59.19 o 
   8   6   6       79.52      129.04     83.23 o 
   1   7   6        0.68       -5.62     11.56 o 
   2   7   6     3802.27     3542.11     80.56 o 
   3   7   6       45.89       53.79     17.36 o 
   4   7   6      698.65      716.30     40.59 o 
   5   7   6        7.40       15.81     30.02 o 
   6   7   6        3.14       31.40     43.52 o 
   7   7   6        0.36        2.29     51.35 o 
   8   7   6        0.82       33.69     64.72 o 
   0   8   6     6926.58     6844.82    164.02 o 
   1   8   6     1900.74     1832.64     51.35 o 
   2   8   6      774.58      794.43     23.51 o 
   3   8   6      451.63      423.82     28.04 o 
   4   8   6      393.87      303.67     32.31 o 
   5   8   6      598.31      595.75     54.35 o 
   6   8   6      817.49      673.30     58.76 o 
   7   8   6      209.65      254.44     59.27 o 
   8   8   6       41.70       94.66     87.65 o 
   1   9   6      293.16      260.32     17.18 o 
   2   9   6     1373.26     1298.69     42.44 o 
   3   9   6       92.24       93.65     25.44 o 
   4   9   6      826.67      794.82     44.17 o 
   5   9   6      323.95      379.78     43.35 o 
   6   9   6      749.37      775.74     58.60 o 
   7   9   6      101.69      211.52     62.94 o 
   8   9   6        0.40       -0.49     69.34 o 
   0  10   6     9456.54     8727.90    206.63 o 
   1  10   6     1640.84     1494.56     39.35 o 
   2  10   6       40.44       54.36     14.93 o 
   3  10   6        0.72        0.40     25.13 o 
   4  10   6      371.08      295.09     40.04 o 
   5  10   6     1129.72      988.98     54.37 o 
   6  10   6      570.56      489.73     58.71 o 
   7  10   6      671.04      626.73     89.72 o 
   1  11   6      181.87      194.53     19.05 o 
   2  11   6     1236.68     1118.22     50.85 o 
   3  11   6       18.69       22.56     26.48 o 
   4  11   6     3138.56     2827.09     77.14 o 
   5  11   6       30.40       99.82     39.61 o 
   6  11   6      321.18      330.34     51.73 o 
   7  11   6        1.36       77.16     55.32 o 
   0  12   6      246.11      220.24     35.71 o 
   1  12   6     1948.43     1947.79     48.84 o 
   2  12   6      387.85      405.11     36.44 o 
   3  12   6       21.97      -36.40     39.57 o 
   4  12   6      945.25     1009.87     50.83 o 
   5  12   6       11.84       -1.74     41.12 o 
   6  12   6       92.51       71.39     50.13 o 
   7  12   6       47.66      176.59     64.77 o 
   1  13   6      106.77      107.01     26.24 o 
   2  13   6      753.82      773.88     41.13 o 
   3  13   6      313.60      272.75     31.93 o 
   4  13   6     1367.44     1373.87     57.95 o 
   5  13   6      486.17      508.12     52.72 o 
   6  13   6        3.05      -12.20     43.33 o 
   7  13   6       92.86      113.90     59.40 o 
   0  14   6      178.13      168.51     35.64 o 
   1  14   6      899.39      841.04     36.41 o 
   2  14   6        4.52        3.16     22.96 o 
   3  14   6        1.77      -12.49     33.77 o 
   4  14   6     1177.84     1011.17     55.69 o 
   5  14   6       96.28       75.48     47.29 o 
   6  14   6      247.66      258.31     60.06 o 
   7  14   6       71.61       56.53     59.49 o 
   1  15   6      195.01      190.26     32.01 o 
   2  15   6      838.07      882.20     50.88 o 
   3  15   6      658.28      701.00     54.92 o 
   4  15   6      409.85      384.10     42.84 o 
   5  15   6       23.61       86.15     43.54 o 
   6  15   6       33.89       89.20     54.35 o 
   7  15   6        4.63      -19.08     58.66 o 
   0  16   6       25.21      -62.49     58.86 o 
   1  16   6       96.29       76.17     29.91 o 
   2  16   6        0.25      -21.76     37.64 o 
   3  16   6      226.80      255.28     45.22 o 
   4  16   6      211.17      147.26     43.06 o 
   5  16   6      401.71      376.65     52.48 o 
   6  16   6       32.68       18.84     56.32 o 
   1  17   6       32.25       25.30     35.87 o 
   2  17   6      828.77      882.04     49.24 o 
   3  17   6      138.20       82.31     41.39 o 
   4  17   6      113.82      136.96     43.04 o 
   5  17   6      150.14      167.14     52.45 o 
   6  17   6      105.27       93.14     57.14 o 
   0  18   6      336.78      331.79     53.63 o 
   1  18   6      871.32      913.16     48.92 o 
   2  18   6        0.25      -21.57     38.11 o 
   3  18   6      185.76      197.01     47.16 o 
   4  18   6       13.11      -50.65     49.22 o 
   5  18   6       12.13       -0.76     52.89 o 
   6  18   6        3.24       19.84     60.30 o 
   1  19   6       21.14       17.28     40.94 o 
   2  19   6      490.79      529.23     49.15 o 
   3  19   6      195.35      267.44     50.43 o 
   4  19   6      458.76      433.45     57.49 o 
   5  19   6       73.53      149.82     58.29 o 
   0  20   6       51.48       41.04     49.92 o 
   1  20   6       31.50       18.64     51.13 o 
   2  20   6       33.55       23.33     44.44 o 
   3  20   6        9.51        7.16     48.42 o 
   4  20   6        1.20      -32.72     50.48 o 
   5  20   6       44.35       26.92     56.32 o 
   1  21   6        7.40       55.84     53.95 o 
   2  21   6       35.40       51.73     50.33 o 
   3  21   6       33.15       84.18     55.60 o 
   4  21   6      141.40      192.96     57.50 o 
   0  22   6      282.84      368.88     85.68 o 
   1  22   6      144.31      126.30     59.74 o 
   2  22   6        6.19       77.73     55.10 o 
   3  22   6       12.82       33.13     52.25 o 
   4  22   6       26.38        5.24     58.00 o 
   1  23   6       26.47       78.25     63.53 o 
   2  23   6      325.92      296.93     64.42 o 
   3  23   6       11.71       78.10     58.01 o 
   0  24   6        3.33     -100.26    133.20 o 
   1  24   6        3.80       41.48     63.52 o 
   2  24   6        8.91      -40.44     60.73 o 
   3  24   6        8.72      -14.51     49.08 o 
   1  25   6       28.04       23.91    104.21 o 
   1   1   7     5455.73     5266.11     82.03 o 
   2   1   7     1053.58     1148.76     34.80 o 
   3   1   7     5526.70     5270.51    139.91 o 
   4   1   7      758.43      709.33     33.60 o 
   5   1   7     1884.78     1957.54     61.91 o 
   6   1   7       98.83       86.34     34.50 o 
   7   1   7       37.08       64.50     53.86 o 
   8   1   7       21.63       78.83     83.99 o 
   0   2   7     1456.69     1463.80     62.01 o 
   1   2   7     1178.82     1204.54     26.74 o 
   2   2   7       21.28       18.27     14.60 o 
   3   2   7     1878.20     1758.00     46.76 o 
   4   2   7       26.47       13.74     22.58 o 
   5   2   7      299.47      294.45     29.38 o 
   6   2   7      184.18      195.38     33.65 o 
   7   2   7       28.96      -20.65     49.19 o 
   8   2   7       69.75      -26.32     79.19 o 
   1   3   7     1253.51     1251.98     34.27 o 
   2   3   7       26.46       20.53     17.36 o 
   3   3   7    13438.09    12990.35    246.27 o 
   4   3   7        7.76      -11.85     20.83 o 
   5   3   7     1323.80     1475.43     53.56 o 
   6   3   7       54.80       40.34     33.66 o 
   7   3   7       14.40       -3.02     53.14 o 
   8   3   7        2.95      -49.36     84.48 o 
   0   4   7      259.19      278.59     41.55 o 
   1   4   7     2805.97     2945.21     58.05 o 
   2   4   7      859.13      829.73     30.87 o 
   3   4   7      122.26       92.83     20.54 o 
   4   4   7        0.90        0.23     21.30 o 
   5   4   7      263.27      228.50     34.32 o 
   6   4   7      106.14      118.60     37.59 o 
   7   4   7       83.90      164.59     55.65 o 
   8   4   7       20.69       78.99     81.61 o 
   1   5   7      272.46      310.41     16.54 o 
   2   5   7      940.49     1006.94     32.36 o 
   3   5   7     7796.77     7552.06    156.41 o 
   4   5   7      397.56      356.39     28.71 o 
   5   5   7     1408.93     1376.48     69.08 o 
   6   5   7        0.24       -6.63     36.97 o 
   7   5   7       77.54      115.34     58.68 o 
   8   5   7        2.43       67.85     79.60 o 
   0   6   7     4383.30     4689.52    167.32 o 
   1   6   7       34.90       -0.02     13.29 o 
   2   6   7     2149.90     1972.13     56.87 o 
   3   6   7       97.29       92.49     21.27 o 
   4   6   7       20.30       31.82     25.51 o 
   5   6   7       25.66        8.38     29.21 o 
   6   6   7      151.48      154.45     48.22 o 
   7   6   7      413.79      505.72     60.27 o 
   8   6   7        6.80      110.42     97.36 o 
   1   7   7     3035.65     2896.40     61.02 o 
   2   7   7     1179.60     1222.20     37.87 o 
   3   7   7     5634.02     5198.05    126.02 o 
   4   7   7      202.89      169.73     26.97 o 
   5   7   7     1929.44     1727.12     76.00 o 
   6   7   7       26.16       12.27     49.33 o 
   7   7   7       44.19        1.98     61.76 o 
   8   7   7        1.42      -11.50     87.09 o 
   0   8   7      250.30      220.23     24.00 o 
   1   8   7     2823.46     2576.09     53.52 o 
   2   8   7       45.58       15.87     18.88 o 
   3   8   7       63.37       80.62     24.64 o 
   4   8   7      227.09      213.87     29.54 o 
   5   8   7        1.10       -8.39     28.90 o 
   6   8   7      288.06      238.48     55.08 o 
   7   8   7       62.87       36.54     57.86 o 
   8   8   7      162.68      167.89     67.75 o 
   1   9   7     1443.77     1420.35     38.33 o 
   2   9   7      506.10      525.57     27.42 o 
   3   9   7     1873.26     1689.99     68.07 o 
   4   9   7       34.04        9.67     29.09 o 
   5   9   7      780.01      704.47     44.59 o 
   6   9   7       24.42       45.47     53.20 o 
   7   9   7        6.23        6.33     56.14 o 
   0  10   7     1491.28     1417.52     85.46 o 
   1  10   7     1880.32     1652.80     56.94 o 
   2  10   7      103.23       77.73     20.67 o 
   3  10   7      149.56      178.49     28.97 o 
   4  10   7      113.65      104.17     33.42 o 
   5  10   7      128.03       86.45     38.68 o 
   6  10   7       99.91      129.08     48.84 o 
   7  10   7       64.48      173.58     65.06 o 
   1  11   7     1507.55     1381.78     57.96 o 
   2  11   7        2.74      -22.34     24.71 o 
   3  11   7     3206.24     2742.60    160.00 o 
   4  11   7        8.38       16.60     32.66 o 
   5  11   7      194.85      173.38     42.44 o 
   6  11   7       43.90       97.32     45.61 o 
   7  11   7       39.91       75.47     56.08 o 
   0  12   7      197.71      211.80     28.51 o 
   1  12   7     1755.25     1725.37     44.15 o 
   2  12   7      537.39      556.83     37.91 o 
   3  12   7       71.04       93.17     36.65 o 
   4  12   7      545.65      506.98     40.26 o 
   5  12   7      147.06      127.60     43.67 o 
   6  12   7       35.76       72.16     51.03 o 
   7  12   7      237.62      380.16     71.13 o 
   1  13   7      431.59      398.67     29.93 o 
   2  13   7        4.60       -5.39     36.03 o 
   3  13   7      253.33      180.63     33.40 o 
   4  13   7       18.45       45.36     38.04 o 
   5  13   7       33.41       52.38     47.20 o 
   6  13   7       20.48      -31.64     53.12 o 
   7  13   7        7.31       20.93     67.68 o 
   0  14   7      365.61      420.23     44.82 o 
   1  14   7      618.15      760.34     63.06 o 
   2  14   7        5.70       17.73     35.45 o 
   3  14   7      793.18      789.98     54.43 o 
   4  14   7      242.59      148.72     41.62 o 
   5  14   7        6.63      -56.30     41.98 o 
   6  14   7      394.12      332.41     57.85 o 
   7  14   7      187.88      244.67     67.12 o 
   1  15   7      523.98      534.78     44.54 o 
   2  15   7       75.60      101.94     33.92 o 
   3  15   7      256.66      230.81     41.44 o 
   4  15   7       13.56      -26.55     42.41 o 
   5  15   7       74.50      108.23     49.22 o 
   6  15   7        5.18       64.92     55.14 o 
   0  16   7     1996.44     1822.57    124.74 o 
   1  16   7      755.53      826.65     47.74 o 
   2  16   7      133.36      122.31     37.76 o 
   3  16   7       39.38      -33.43     38.13 o 
   4  16   7       41.56       -3.94     41.56 o 
   5  16   7      552.65      479.09     56.09 o 
   6  16   7        9.17       16.70     53.89 o 
   1  17   7       10.05      -13.71     37.54 o 
   2  17   7       24.82      -31.43     37.35 o 
   3  17   7      243.21      275.21     46.52 o 
   4  17   7      168.94      177.24     51.08 o 
   5  17   7      101.40       45.40     50.36 o 
   6  17   7      184.37      145.74     60.98 o 
   0  18   7        7.58       20.27     48.72 o 
   1  18   7      983.48     1073.27     76.51 o 
   2  18   7        2.39      -45.07     39.29 o 
   3  18   7       92.53       81.88     45.47 o 
   4  18   7       16.62       11.73     48.30 o 
   5  18   7       68.33       61.71     53.50 o 
   1  19   7        1.03       11.83     42.88 o 
   2  19   7      361.51      350.72     49.26 o 
   3  19   7      366.97      355.12     51.14 o 
   4  19   7       37.78       67.46     52.86 o 
   5  19   7        1.93      -16.84     51.82 o 
   0  20   7       57.68       93.32     90.12 o 
   1  20   7      409.99      421.60     54.63 o 
   2  20   7        0.53       15.82     51.07 o 
   3  20   7        7.37      -17.58     48.44 o 
   4  20   7       90.18       78.89     53.39 o 
   5  20   7        6.72       32.65     58.34 o 
   1  21   7       39.37       44.56     50.32 o 
   2  21   7        3.35      -26.04     52.48 o 
   3  21   7       25.92       73.41     52.50 o 
   4  21   7        4.83       31.29     58.07 o 
   0  22   7       27.68      130.47    103.36 o 
   1  22   7       60.74      106.84     59.40 o 
   2  22   7       48.85       38.93     53.45 o 
   3  22   7        6.48       41.65     54.31 o 
   4  22   7        0.61       32.84     64.37 o 
   1  23   7       44.46       66.01     85.72 o 
   2  23   7       16.25      -26.15     62.04 o 
   3  23   7        1.24       36.93     57.40 o 
   0  24   7       24.94      -40.10    141.79 o 
   1  24   7       31.13       13.64     81.47 o 
   2  24   7        2.18       27.55     59.43 o 
   0   0   8      215.57      151.48     39.42 o 
   1   0   8     7342.50     6850.40    241.90 o 
   2   0   8     1188.79     1414.52     43.39 o 
   3   0   8      160.86      177.25     36.01 o 
   4   0   8     1039.11     1016.89     59.00 o 
   5   0   8      994.78      956.01     59.27 o 
   6   0   8      354.46      424.24    104.05 o 
   7   0   8      655.74      835.48     85.68 o 
   8   0   8       26.29      -73.11    178.32 o 
   1   1   8     1774.37     1926.57     39.13 o 
   2   1   8       36.38       62.01     17.32 o 
   3   1   8      791.13      917.02     37.02 o 
   4   1   8       56.98       53.38     25.75 o 
   5   1   8        1.39        9.47     28.70 o 
   6   1   8      116.59      105.30     41.91 o 
   7   1   8        5.28       60.20     44.22 o 
   8   1   8        2.37        2.93     64.76 o 
   0   2   8     5168.29     5420.39    185.41 o 
   1   2   8     7223.11     6847.25    110.17 o 
   2   2   8     1353.03     1562.90     41.14 o 
   3   2   8      157.44      207.33     22.98 o 
   4   2   8       98.05      126.26     27.55 o 
   5   2   8      920.45      868.66     43.18 o 
   6   2   8       36.82       45.72     35.03 o 
   7   2   8      643.46      737.26     64.85 o 
   8   2   8        2.86      -62.38     84.20 o 
   1   3   8      359.78      399.13     18.63 o 
   2   3   8       16.87       16.39     23.20 o 
   3   3   8      351.89      383.33     26.53 o 
   4   3   8      100.09      116.50     27.07 o 
   5   3   8      177.05      194.39     34.09 o 
   6   3   8       24.35       51.67     35.07 o 
   7   3   8        2.66       13.02     55.43 o 
   8   3   8        8.30      -72.04     79.94 o 
   0   4   8       94.19       87.70     29.55 o 
   1   4   8     9213.77     9368.24    170.81 o 
   2   4   8       20.88       27.97     21.97 o 
   3   4   8       59.00       88.53     23.54 o 
   4   4   8      134.32      132.69     26.25 o 
   5   4   8      583.42      518.72     41.21 o 
   6   4   8      466.28      530.67     45.06 o 
   7   4   8      587.33      709.56     81.07 o 
   8   4   8      166.39      126.50     81.53 o 
   1   5   8       94.95       99.47     20.66 o 
   2   5   8        7.29      -12.79     21.54 o 
   3   5   8     1319.16     1251.80     40.87 o 
   4   5   8        3.08       -7.08     26.81 o 
   5   5   8      694.21      644.69     43.28 o 
   6   5   8       13.95        3.64     35.44 o 
   7   5   8      172.65      234.12     61.87 o 
   8   5   8       40.40        9.80     74.07 o 
   0   6   8     3412.91     3177.30     88.33 o 
   1   6   8     6410.83     5774.39    102.37 o 
   2   6   8     1154.06     1130.44     40.54 o 
   3   6   8      283.20      337.42     27.12 o 
   4   6   8       20.19       26.17     26.75 o 
   5   6   8      799.95      692.21     43.93 o 
   6   6   8      151.19      246.36     47.82 o 
   7   6   8      590.81      618.81     74.35 o 
   8   6   8        4.15      -30.13     89.17 o 
   1   7   8       24.74       11.46     13.95 o 
   2   7   8        0.29       -6.50     22.60 o 
   3   7   8     2346.34     2128.18     79.74 o 
   4   7   8       13.91       20.74     29.75 o 
   5   7   8      589.79      633.14     42.29 o 
   6   7   8       22.03      -18.46     36.94 o 
   7   7   8        0.54      -15.28     62.85 o 
   0   8   8     1174.03     1185.65     54.40 o 
   1   8   8     2144.80     1966.62     45.02 o 
   2   8   8      186.17      205.00     23.70 o 
   3   8   8       67.19       28.14     25.93 o 
   4   8   8      244.13      234.91     32.83 o 
   5   8   8      984.49      922.51     46.48 o 
   6   8   8       35.11       68.24     50.40 o 
   7   8   8      219.39      213.30     64.22 o 
   1   9   8      107.71       91.91     18.18 o 
   2   9   8       14.74       29.14     21.08 o 
   3   9   8      895.96      815.92     40.39 o 
   4   9   8       48.87       11.32     26.04 o 
   5   9   8      489.33      571.29     68.73 o 
   6   9   8      274.93      261.49     58.87 o 
   7   9   8        6.47       18.45     67.89 o 
   0  10   8     2406.98     2263.37     99.30 o 
   1  10   8     2203.78     2193.73     48.56 o 
   2  10   8       16.23      -13.17     20.85 o 
   3  10   8       96.87       39.89     28.77 o 
   4  10   8      146.36      128.54     33.07 o 
   5  10   8      197.10      161.38     44.89 o 
   6  10   8      181.71      223.26     60.57 o 
   7  10   8       13.39       66.14     67.09 o 
   1  11   8      361.20      367.88     27.20 o 
   2  11   8       26.36       -8.63     26.15 o 
   3  11   8      536.31      498.27     41.59 o 
   4  11   8        1.38       -5.77     31.02 o 
   5  11   8      268.43      289.62     49.76 o 
   6  11   8       30.15       -3.00     62.27 o 
   7  11   8       21.95       30.60     66.38 o 
   0  12   8     1083.36     1078.93     57.76 o 
   1  12   8       31.20       13.13     21.90 o 
   2  12   8      254.88      209.58     30.20 o 
   3  12   8      195.10      130.01     36.79 o 
   4  12   8       48.83       37.27     33.85 o 
   5  12   8      540.03      408.79     51.02 o 
   6  12   8       52.54       75.60     59.76 o 
   7  12   8      181.36      192.00     72.44 o 
   1  13   8      984.41      926.19     38.66 o 
   2  13   8      145.76      177.73     37.15 o 
   3  13   8     1323.78     1302.86     60.10 o 
   4  13   8      137.37       93.25     41.81 o 
   5  13   8      247.12      350.62     53.08 o 
   6  13   8       20.52       49.74     60.15 o 
   7  13   8        4.31        3.65     70.51 o 
   0  14   8       90.80       72.56     41.37 o 
   1  14   8     1149.98     1243.47     63.95 o 
   2  14   8      931.44     1010.95    106.86 o 
   3  14   8        1.94      -53.18     35.45 o 
   4  14   8        4.69        3.78     42.80 o 
   5  14   8      257.21      121.70     48.97 o 
   6  14   8      338.15      322.34     58.21 o 
   1  15   8      247.00      285.84     40.07 o 
   2  15   8      356.27      352.12     44.91 o 
   3  15   8      703.19      647.61     59.89 o 
   4  15   8       21.74        8.90     47.99 o 
   5  15   8      671.39      697.24     73.45 o 
   6  15   8       28.11       11.25     57.59 o 
   0  16   8      163.44      106.10     50.12 o 
   1  16   8        1.40        0.55     39.00 o 
   2  16   8       50.06       26.67     41.59 o 
   3  16   8      142.30       98.71     45.96 o 
   4  16   8      189.96      192.20     59.04 o 
   5  16   8       92.17       49.51     54.71 o 
   6  16   8       66.22      102.20     54.56 o 
   1  17   8       95.76       78.75     42.63 o 
   2  17   8       18.20      -35.13     42.71 o 
   3  17   8      272.14      222.91     48.46 o 
   4  17   8       16.90       45.12     48.61 o 
   5  17   8      335.89      409.60     62.46 o 
   0  18   8     1472.69     1351.04    123.57 o 
   1  18   8       11.28       37.99     43.33 o 
   2  18   8       28.38       25.22     44.62 o 
   3  18   8      234.63      181.74     53.87 o 
   4  18   8        8.57       -2.42     51.80 o 
   5  18   8      178.41      178.10     56.22 o 
   1  19   8      139.95      167.87     54.29 o 
   2  19   8        2.24      -31.20     49.03 o 
   3  19   8      400.05      413.99     56.47 o 
   4  19   8       48.80       46.41     55.71 o 
   5  19   8       15.47       32.97     57.63 o 
   0  20   8        5.03      -47.96    116.01 o 
   1  20   8       13.12      -13.19     52.04 o 
   2  20   8       25.27      -37.38     50.86 o 
   3  20   8       86.60       49.07     47.81 o 
   4  20   8        0.21       26.45     55.38 o 
   1  21   8       12.39      -48.29     70.03 o 
   2  21   8        2.94      -11.85     54.52 o 
   3  21   8      117.22      109.87     52.62 o 
   4  21   8       59.92       43.26     56.50 o 
   0  22   8      141.19      202.99    180.46 o 
   1  22   8        3.49      -48.12     81.79 o 
   2  22   8      119.96       99.42     59.84 o 
   3  22   8       12.58       34.23     58.55 o 
   1  23   8       75.24      104.33     90.27 o 
   2  23   8       16.70       14.09     62.36 o 
   0  24   8       26.19       26.48    114.86 o 
   1  24   8       45.41       66.66    111.59 o 
   1   1   9      126.39      115.80     15.31 o 
   2   1   9     4460.31     4632.61     96.77 o 
   3   1   9     2818.13     2858.58     87.81 o 
   4   1   9     2741.62     2750.33     86.44 o 
   5   1   9       71.90       70.83     31.16 o 
   6   1   9      114.13      222.84     43.19 o 
   7   1   9        1.42       22.61     45.37 o 
   8   1   9       87.73      118.78     88.00 o 
   0   2   9     1908.10     2173.42    107.35 o 
   1   2   9      670.30      622.65     28.76 o 
   2   2   9      140.49      157.59     24.01 o 
   3   2   9       32.15       46.18     24.36 o 
   4   2   9       24.74       49.00     31.28 o 
   5   2   9      408.54      469.03     41.81 o 
   6   2   9        1.85       -3.53     38.79 o 
   7   2   9        7.76        8.70     48.47 o 
   8   2   9       54.64      110.01     76.63 o 
   1   3   9      340.95      359.41     19.23 o 
   2   3   9     1451.36     1386.51     53.81 o 
   3   3   9      807.96      904.51     35.18 o 
   4   3   9     2221.12     2036.88     68.21 o 
   5   3   9      632.12      745.25     47.28 o 
   6   3   9      130.80      214.20     44.73 o 
   7   3   9       13.28       16.52     58.18 o 
   8   3   9       53.65       39.80     79.83 o 
   0   4   9      486.70      518.78     40.50 o 
   1   4   9      819.76      911.71     30.95 o 
   2   4   9       47.52       46.66     24.40 o 
   3   4   9       78.93      100.53     24.61 o 
   4   4   9        8.85       23.69     30.13 o 
   5   4   9      188.64      251.18     38.20 o 
   6   4   9       15.81       42.51     40.65 o 
   7   4   9       96.71      106.20     57.78 o 
   1   5   9      173.11      193.00     25.07 o 
   2   5   9     3834.59     3426.14     78.97 o 
   3   5   9      341.00      332.35     27.62 o 
   4   5   9     1054.33     1163.47     51.35 o 
   5   5   9      572.66      635.54     47.51 o 
   6   5   9       34.15       73.09     40.48 o 
   7   5   9        1.45       15.45     61.49 o 
   0   6   9      363.21      405.03     33.83 o 
   1   6   9     1039.94     1052.27     44.88 o 
   2   6   9      970.54      924.44     36.62 o 
   3   6   9       39.12        2.65     24.13 o 
   4   6   9      259.20      250.68     35.52 o 
   5   6   9      138.89      146.43     40.63 o 
   6   6   9        4.76      -16.73     40.08 o 
   7   6   9        1.34        0.21     58.17 o 
   1   7   9      333.27      315.91     21.21 o 
   2   7   9     2949.33     2741.17     76.95 o 
   3   7   9      528.53      506.76     32.46 o 
   4   7   9      982.89     1126.47     53.25 o 
   5   7   9        3.02      -14.88     32.31 o 
   6   7   9      127.33      168.70     49.73 o 
   7   7   9       16.89       -0.84     57.89 o 
   0   8   9      223.83      221.77     29.81 o 
   1   8   9       31.17       25.52     21.17 o 
   2   8   9      420.11      424.11     29.93 o 
   3   8   9      243.52      143.10     32.25 o 
   4   8   9      414.68      394.82     36.17 o 
   5   8   9       34.79       35.32     38.59 o 
   6   8   9      233.21      264.77     60.86 o 
   7   8   9      326.54      305.14     68.58 o 
   1   9   9      442.60      482.31     29.48 o 
   2   9   9      458.88      497.38     36.14 o 
   3   9   9      315.15      268.68     30.86 o 
   4   9   9      692.35      662.65     41.74 o 
   5   9   9       16.69      -41.80     40.18 o 
   6   9   9       41.98      112.08     65.28 o 
   7   9   9        0.56       44.61     82.69 o 
   0  10   9       15.54       -5.54     29.57 o 
   1  10   9     1904.50     2055.96     55.56 o 
   2  10   9      517.74      592.90     42.93 o 
   3  10   9       48.75        5.22     32.88 o 
   4  10   9       16.52       -0.03     31.27 o 
   5  10   9       89.91      144.59     47.19 o 
   6  10   9       54.35      -30.84     64.80 o 
   7  10   9       64.13       -2.57     65.59 o 
   1  11   9      382.86      383.75     28.76 o 
   2  11   9      829.85      803.61     43.63 o 
   3  11   9       96.67       42.01     33.07 o 
   4  11   9     1681.57     1456.76     53.95 o 
   5  11   9       25.89       17.52     44.52 o 
   6  11   9       20.24        1.98     54.34 o 
   7  11   9        7.30       55.36     69.65 o 
   0  12   9     1870.07     1802.99     95.04 o 
   1  12   9      962.63     1069.59     53.23 o 
   2  12   9      230.55      253.40     34.91 o 
   3  12   9      271.80      223.94     35.00 o 
   4  12   9       70.08      -36.37     46.95 o 
   5  12   9       99.48       74.21     49.85 o 
   6  12   9        5.02       48.41     67.50 o 
   1  13   9      160.42      116.49     31.87 o 
   2  13   9      455.80      545.10     60.86 o 
   3  13   9       84.16       65.12     45.10 o 
   4  13   9      511.66      480.98     53.69 o 
   5  13   9        3.49        0.91     48.98 o 
   6  13   9        3.28       43.96     66.31 o 
   0  14   9      975.78      822.35    126.38 o 
   1  14   9      311.96      329.22     37.25 o 
   2  14   9        3.21       -4.38     38.38 o 
   3  14   9       52.82       11.85     43.15 o 
   4  14   9       19.21      -45.35     46.95 o 
   5  14   9      269.65      167.25     52.98 o 
   6  14   9       95.22      165.57     70.35 o 
   1  15   9      198.93      202.00     42.88 o 
   2  15   9      947.16      833.32     56.61 o 
   3  15   9        3.14       15.57     42.83 o 
   4  15   9      154.52      107.46     48.96 o 
   5  15   9        3.94       -2.41     53.41 o 
   6  15   9       27.53      124.39     70.97 o 
   0  16   9      391.35      303.15     82.06 o 
   1  16   9      727.70      881.59     60.32 o 
   2  16   9      182.80      192.45     46.48 o 
   3  16   9        2.80      -39.12     45.97 o 
   4  16   9        2.43       13.14     50.33 o 
   5  16   9        1.36      -18.54     55.79 o 
   1  17   9      154.54      133.12     46.48 o 
   2  17   9      141.71      156.42     47.44 o 
   3  17   9       43.22       31.27     49.04 o 
   4  17   9       19.66       29.47     55.32 o 
   5  17   9      167.69      156.09     55.00 o 
   0  18   9       90.26      106.58     86.70 o 
   1  18   9       37.67       53.02     62.49 o 
   2  18   9      120.05      150.92     55.83 o 
   3  18   9       27.98       -6.84     51.20 o 
   4  18   9       62.08       49.86     57.24 o 
   5  18   9       18.56      118.31     63.36 o 
   1  19   9        5.08      -35.18     64.84 o 
   2  19   9       62.92       26.84     47.89 o 
   3  19   9      153.19       60.02     56.76 o 
   4  19   9       29.83      -27.22     52.86 o 
   0  20   9       98.16       83.89     86.62 o 
   1  20   9       64.91       90.04     67.38 o 
   2  20   9        5.26       19.60     54.78 o 
   3  20   9        0.45      -75.04     50.03 o 
   4  20   9        9.13        8.63     60.71 o 
   1  21   9        1.39       68.69     79.97 o 
   2  21   9        0.78      -19.11     66.12 o 
   3  21   9       16.83       19.57     62.66 o 
   0  22   9      345.31      288.18    118.22 o 
   1  22   9      125.99      122.41     96.71 o 
   2  22   9      150.00      139.58     70.03 o 
   3  22   9        0.00       87.75     63.27 o 
   1  23   9       29.18       99.41     94.51 o 
   2  23   9       41.49      -44.06     91.23 o 
   0   0  10     4675.92     4861.58    163.55 o 
   1   0  10      645.58      963.25     77.99 o 
   2   0  10     1636.34     1914.29    148.64 o 
   3   0  10      153.58      151.75     45.13 o 
   4   0  10       18.68       25.66     47.16 o 
   5   0  10       31.19       -4.11     47.57 o 
   6   0  10      548.85      541.83     76.50 o 
   7   0  10       42.76      172.20     82.13 o 
   1   1  10      180.70      193.30     19.36 o 
   2   1  10      464.28      567.86     31.08 o 
   3   1  10       13.83       26.83     29.66 o 
   4   1  10      435.41      489.18     38.14 o 
   5   1  10       34.76       41.57     40.21 o 
   6   1  10        0.04      -43.93     45.80 o 
   7   1  10        2.46      -55.52     50.93 o 
   0   2  10     7026.50     7376.65    358.83 o 
   1   2  10      418.41      389.79     24.37 o 
   2   2  10     2097.18     2189.39     79.07 o 
   3   2  10       32.67        2.99     29.80 o 
   4   2  10      321.07      317.95     33.16 o 
   5   2  10        1.29       -1.42     38.74 o 
   6   2  10      609.90      571.81     54.42 o 
   7   2  10        4.92       10.86     52.20 o 
   1   3  10        0.15      -20.24     19.12 o 
   2   3  10      442.97      484.54     30.65 o 
   3   3  10        1.72       16.69     29.71 o 
   4   3  10      150.10      180.41     35.58 o 
   5   3  10        3.12       30.79     36.72 o 
   6   3  10       20.53       39.27     42.97 o 
   7   3  10        1.70      -15.05     52.62 o 
   0   4  10     5613.44     6084.93    296.55 o 
   1   4  10      166.58      175.77     24.85 o 
   2   4  10     2030.32     2168.81     59.04 o 
   3   4  10       73.87       35.97     30.81 o 
   4   4  10      897.08      852.91     50.71 o 
   5   4  10       24.71      -13.04     40.74 o 
   6   4  10      492.37      623.04     59.14 o 
   7   4  10       30.26       83.28     55.19 o 
   1   5  10      638.81      806.72     52.04 o 
   2   5  10      332.39      349.22     30.74 o 
   3   5  10        3.40      -38.66     27.70 o 
   4   5  10      319.55      351.40     40.41 o 
   5   5  10       18.02       -2.85     37.95 o 
   6   5  10      132.53      122.86     47.85 o 
   7   5  10        2.46       66.37     72.77 o 
   0   6  10     1100.88     1093.70     76.95 o 
   1   6  10       50.39       42.01     22.94 o 
   2   6  10      975.43     1051.72     42.69 o 
   3   6  10       57.73       17.99     27.04 o 
   4   6  10       24.12      -14.27     35.96 o 
   5   6  10      243.97      253.64     43.84 o 
   6   6  10      230.02      240.45     48.86 o 
   7   6  10        0.18      -13.90     65.18 o 
   1   7  10      139.98      182.47     26.58 o 
   2   7  10      508.76      520.03     34.44 o 
   3   7  10        1.81      -46.51     31.01 o 
   4   7  10       20.11       -8.07     37.96 o 
   5   7  10       58.51       27.00     40.63 o 
   6   7  10       30.35       46.27     48.43 o 
   7   7  10        1.52       47.08     71.87 o 
   0   8  10     1986.62     1906.22    111.56 o 
   1   8  10        6.18        0.23     23.08 o 
   2   8  10       46.88       65.35     27.73 o 
   3   8  10      400.14      291.84     41.95 o 
   4   8  10      332.22      254.98     41.55 o 
   5   8  10       47.52       68.62     39.81 o 
   6   8  10      822.33      669.73     70.19 o 
   7   8  10        4.91       18.30     65.47 o 
   1   9  10        3.42       11.04     23.67 o 
   2   9  10     1077.41     1051.12     66.03 o 
   3   9  10      600.32      632.40     46.08 o 
   4   9  10      437.49      420.31     38.69 o 
   5   9  10       15.44        9.51     43.46 o 
   6   9  10      101.69      129.45     64.04 o 
   7   9  10       10.60       34.44     76.34 o 
   0  10  10     3654.43     3727.19    183.37 o 
   1  10  10      487.94      489.42     47.61 o 
   2  10  10     1336.74     1465.80     74.18 o 
   3  10  10      282.15      272.12     36.88 o 
   4  10  10       66.59       66.51     28.72 o 
   5  10  10        2.14      -12.25     46.54 o 
   6  10  10      175.82      155.51     79.18 o 
   7  10  10       20.55       -4.06     72.57 o 
   1  11  10       47.99       12.22     26.53 o 
   2  11  10      939.60      887.77     48.16 o 
   3  11  10       41.81       12.36     34.45 o 
   4  11  10      782.01      844.52     62.28 o 
   5  11  10       84.63       47.70     56.91 o 
   6  11  10       75.59       66.93     62.00 o 
   0  12  10      478.46      560.41     49.28 o 
   1  12  10      120.27      115.50     37.89 o 
   2  12  10        3.43       -7.63     32.59 o 
   3  12  10      305.98      277.25     41.18 o 
   4  12  10      190.65       99.38     63.54 o 
   5  12  10       30.92        2.60     56.07 o 
   6  12  10      100.58       82.77     68.22 o 
   1  13  10      351.50      324.61     37.58 o 
   2  13  10      208.32      212.85     40.15 o 
   3  13  10      125.74      151.82     38.56 o 
   4  13  10      571.76      506.27     50.45 o 
   5  13  10       16.99       47.96     66.58 o 
   6  13  10       45.78       45.67     65.89 o 
   0  14  10     1297.75     1337.05     98.41 o 
   1  14  10      111.40      119.82     36.96 o 
   2  14  10       51.54       68.57     35.89 o 
   3  14  10        0.24       -9.02     46.66 o 
   4  14  10      143.18      173.82     45.86 o 
   5  14  10       51.40       35.30     68.32 o 
   6  14  10       67.00      122.46     68.07 o 
   1  15  10        1.57       33.25     42.47 o 
   2  15  10        5.56       11.53     47.49 o 
   3  15  10        4.50      -28.22     44.00 o 
   4  15  10      212.52      156.19     49.68 o 
   5  15  10        4.82       57.98     60.33 o 
   0  16  10       17.01        3.04     64.82 o 
   1  16  10      273.60      213.78     66.33 o 
   2  16  10        0.64       11.82     47.61 o 
   3  16  10      167.15      136.83     47.22 o 
   4  16  10       39.34       82.35     53.93 o 
   5  16  10        5.90       48.69     57.48 o 
   1  17  10        8.19       77.21     64.61 o 
   2  17  10      499.55      567.65     66.40 o 
   3  17  10       75.60       34.20     50.58 o 
   4  17  10      289.83      268.13     59.64 o 
   5  17  10       16.12       21.92     59.24 o 
   0  18  10        1.74       64.92    129.62 o 
   1  18  10       83.40       92.47     66.56 o 
   2  18  10       57.65       76.83     67.90 o 
   3  18  10        0.32      -10.72     54.56 o 
   4  18  10       22.67      -24.85     58.89 o 
   1  19  10        2.44      -69.51     62.67 o 
   2  19  10      374.08      350.74     55.43 o 
   3  19  10        8.13       27.76     57.31 o 
   4  19  10       87.26       85.73     58.46 o 
   0  20  10        2.10       38.21     97.44 o 
   1  20  10       21.52       28.44     69.54 o 
   2  20  10        9.71       21.00     72.07 o 
   3  20  10       19.74       26.92     59.39 o 
   1  21  10        4.86       76.66     81.09 o 
   2  21  10        3.85      -43.32     78.01 o 
   3  21  10        0.23        4.42     66.56 o 
   0  22  10        6.11      143.78    114.93 o 
   1  22  10      197.77      266.17     90.15 o 
   2  22  10       27.39      -47.24     79.06 o 
   1   1  11      435.41      462.06     45.88 o 
   2   1  11      763.80      864.51     49.68 o 
   3   1  11     1223.75     1465.62     53.18 o 
   4   1  11     1131.06     1349.77     78.82 o 
   5   1  11        3.87        2.48     44.47 o 
   6   1  11       39.17       92.07     48.05 o 
   7   1  11        1.55      -28.23     55.52 o 
   0   2  11      150.92      116.00     30.00 o 
   1   2  11       13.39      -15.23     21.06 o 
   2   2  11        4.94        0.13     28.15 o 
   3   2  11      626.11      732.04     45.95 o 
   4   2  11       82.64      122.81     35.45 o 
   5   2  11      127.27      177.80     46.40 o 
   6   2  11        3.60       21.34     48.66 o 
   7   2  11        2.93       29.98     59.08 o 
   1   3  11        5.34       10.42     22.44 o 
   2   3  11     1236.69     1330.27     59.11 o 
   3   3  11      720.18      809.67     57.63 o 
   4   3  11      339.96      429.14     40.89 o 
   5   3  11      492.23      606.88     47.47 o 
   6   3  11      133.49      133.67     50.77 o 
   7   3  11        0.07       24.56     56.35 o 
   0   4  11        5.93       23.64     29.48 o 
   1   4  11      249.01      251.84     33.91 o 
   2   4  11       99.30       41.20     37.23 o 
   3   4  11      398.60      369.82     37.84 o 
   4   4  11       90.87      102.56     37.47 o 
   5   4  11      255.16      226.35     46.33 o 
   6   4  11      128.56      112.65     45.16 o 
   7   4  11        6.32       16.04     52.88 o 
   1   5  11      149.11      104.40     26.12 o 
   2   5  11     1583.25     1625.24     53.33 o 
   3   5  11     1120.28     1130.03     48.38 o 
   4   5  11      403.94      362.15     45.76 o 
   5   5  11      324.29      386.64     48.31 o 
   6   5  11        2.91       64.14     47.82 o 
   7   5  11        3.17       29.04     56.32 o 
   0   6  11      111.92      102.98     49.28 o 
   1   6  11        7.24       -2.61     22.03 o 
   2   6  11      742.27      880.15     43.42 o 
   3   6  11        6.00      -11.82     41.00 o 
   4   6  11        1.22       10.74     42.24 o 
   5   6  11       61.90       94.71     45.70 o 
   6   6  11       17.95       12.04     51.00 o 
   7   6  11        0.62      -10.46     85.06 o 
   1   7  11      260.27      309.62     31.84 o 
   2   7  11      184.74      232.25     32.64 o 
   3   7  11      516.05      418.72     44.72 o 
   4   7  11      912.81      909.01     55.11 o 
   5   7  11      200.59      225.03     47.13 o 
   6   7  11        0.36       33.29     49.52 o 
   7   7  11       33.07      143.29     76.84 o 
   0   8  11     2606.78     2584.89    135.29 o 
   1   8  11        1.65        2.87     26.23 o 
   2   8  11      414.79      446.77     44.76 o 
   3   8  11        8.71      -12.56     32.42 o 
   4   8  11       15.03        9.53     43.98 o 
   5   8  11       22.62       67.43     43.33 o 
   6   8  11       51.14       34.46     50.74 o 
   1   9  11     1159.60     1103.96     49.44 o 
   2   9  11       26.73      -10.19     33.84 o 
   3   9  11      645.85      570.84     42.94 o 
   4   9  11      133.49      133.74     42.55 o 
   5   9  11       27.48       31.55     44.53 o 
   6   9  11        3.80      -46.74     69.19 o 
   0  10  11     2329.22     1934.46    211.88 o 
   1  10  11       22.93       10.04     28.13 o 
   2  10  11        6.32       42.54     35.51 o 
   3  10  11      145.61      121.41     38.24 o 
   4  10  11       79.58       11.70     45.12 o 
   5  10  11        0.52      -21.31     43.87 o 
   6  10  11       67.16       81.15     68.57 o 
   1  11  11      399.76      431.09     33.75 o 
   2  11  11      410.84      445.19     53.95 o 
   3  11  11      433.54      476.47     42.90 o 
   4  11  11       26.20      -13.25     45.94 o 
   5  11  11      172.49      162.38     47.09 o 
   6  11  11        4.77      -36.97     70.44 o 
   0  12  11       73.34       78.65     48.95 o 
   1  12  11       25.31        2.87     35.38 o 
   2  12  11      134.70      203.53     43.86 o 
   3  12  11       82.34       51.67     38.34 o 
   4  12  11        1.73      -57.93     42.14 o 
   5  12  11        3.48      -69.67     55.91 o 
   6  12  11      126.01      128.32     72.69 o 
   1  13  11        5.90       50.29     43.12 o 
   2  13  11      321.14      295.55     44.30 o 
   3  13  11       11.75       -3.22     38.70 o 
   4  13  11        0.38      -32.93     51.04 o 
   5  13  11      121.23      205.93     66.24 o 
   6  13  11        4.43       99.33     71.00 o 
   0  14  11      550.44      605.48     69.87 o 
   1  14  11        3.97       11.10     45.78 o 
   2  14  11      609.79      629.41     51.52 o 
   3  14  11       17.88        0.85     41.03 o 
   4  14  11        2.21      -73.00     48.67 o 
   5  14  11       21.88       -0.88     64.56 o 
   1  15  11       57.57       36.39     48.25 o 
   2  15  11        5.77      -41.00     52.56 o 
   3  15  11      306.65      243.92     55.78 o 
   4  15  11        7.58       38.88     58.73 o 
   5  15  11       37.34       28.46     69.08 o 
   0  16  11      534.17      556.64    101.52 o 
   1  16  11      330.02      321.76     70.23 o 
   2  16  11       88.36      213.86     52.22 o 
   3  16  11       70.29      106.09     51.06 o 
   4  16  11       19.87      -43.76     50.67 o 
   5  16  11        1.75       70.29     74.42 o 
   1  17  11       45.53       92.38     67.62 o 
   2  17  11        2.78      -32.71     64.48 o 
   3  17  11      245.61      275.31     58.91 o 
   4  17  11       32.11       13.77     57.87 o 
   0  18  11      108.00      187.13    121.00 o 
   1  18  11       51.74      119.84     67.38 o 
   2  18  11       11.44       -6.99     66.79 o 
   3  18  11        5.80      -48.61     57.67 o 
   4  18  11       21.64      -27.92     60.67 o 
   1  19  11       30.52       42.78     69.62 o 
   2  19  11       51.12      -21.42     64.89 o 
   3  19  11       70.84       45.95     63.98 o 
   0  20  11      139.42      208.31    114.88 o 
   1  20  11        1.20       15.36     71.72 o 
   2  20  11      135.79      210.74     85.10 o 
   3  20  11       13.09      -37.40     77.81 o 
   1  21  11        6.24       19.24     77.76 o 
   2  21  11        0.15      -62.65     84.69 o 
   0  22  11       46.60      174.86    139.66 o 
   0   0  12      678.61      821.13     58.07 o 
   1   0  12     2484.93     2510.99    242.11 o 
   2   0  12       48.80        3.22     57.26 o 
   3   0  12      224.92      342.14     66.31 o 
   4   0  12      131.29       58.96     53.62 o 
   5   0  12      108.21      153.52     63.15 o 
   6   0  12       46.68       43.97     81.10 o 
   7   0  12      140.42      175.30     91.50 o 
   1   1  12      481.35      495.05     80.33 o 
   2   1  12        7.16        5.19     30.40 o 
   3   1  12      636.08      612.12     44.31 o 
   4   1  12       84.46       94.65     36.80 o 
   5   1  12       91.27       93.14     38.43 o 
   6   1  12        3.64       56.11     46.04 o 
   7   1  12       12.55        5.85     56.27 o 
   0   2  12      310.86      385.26     43.97 o 
   1   2  12     1019.25     1209.88     77.08 o 
   2   2  12      155.15      186.14     35.32 o 
   3   2  12       16.06       74.42     34.08 o 
   4   2  12      178.22      234.87     46.35 o 
   5   2  12      268.03      239.58     49.57 o 
   6   2  12        0.59       -7.29     58.73 o 
   7   2  12       89.21      119.79     56.49 o 
   1   3  12        1.97      -44.66     29.77 o 
   2   3  12        6.05      -22.62     31.69 o 
   3   3  12       19.12      -40.55     36.09 o 
   4   3  12       35.08       63.50     44.74 o 
   5   3  12        5.78      -10.36     46.55 o 
   6   3  12        0.37       54.88     55.01 o 
   7   3  12       32.32       36.90     65.22 o 
   0   4  12       41.47       -4.96     44.06 o 
   1   4  12      821.30      880.45     65.76 o 
   2   4  12        3.66      -17.14     33.16 o 
   3   4  12       14.07      -18.87     33.49 o 
   4   4  12       16.75       -3.86     39.09 o 
   5   4  12      567.00      617.63     52.25 o 
   6   4  12       26.29       36.41     45.78 o 
   1   5  12      363.91      351.97     38.50 o 
   2   5  12      289.65      329.73     39.92 o 
   3   5  12      167.15      140.62     36.45 o 
   4   5  12      147.86      199.21     43.81 o 
   5   5  12       44.14       16.39     46.28 o 
   6   5  12       16.80       22.05     49.37 o 
   0   6  12       76.74      113.27     65.15 o 
   1   6  12     2335.13     2356.31    112.46 o 
   2   6  12        0.13       -2.96     31.80 o 
   3   6  12      296.68      273.66     45.88 o 
   4   6  12       51.36      -10.44     45.90 o 
   5   6  12       13.27      -14.50     45.21 o 
   6   6  12       18.93       18.98     49.37 o 
   1   7  12        9.35        4.91     30.07 o 
   2   7  12       84.86      128.05     33.02 o 
   3   7  12      269.55      217.57     49.66 o 
   4   7  12       19.02       29.01     46.08 o 
   5   7  12       99.39      121.59     49.88 o 
   6   7  12        4.13      -22.79     52.26 o 
   0   8  12       69.58       54.63     49.61 o 
   1   8  12     1791.43     1889.31     92.30 o 
   2   8  12       44.16       90.98     32.15 o 
   3   8  12      349.41      279.94     46.56 o 
   4   8  12        4.98      -68.85     45.90 o 
   5   8  12      387.09      308.19     52.76 o 
   6   8  12       16.39      -72.29     52.69 o 
   1   9  12      254.21      363.26     48.00 o 
   2   9  12      129.78      105.27     38.96 o 
   3   9  12      194.01      121.55     44.47 o 
   4   9  12      266.08      157.39     53.08 o 
   5   9  12      180.77      167.24     52.84 o 
   6   9  12        5.78       36.46     56.70 o 
   0  10  12       59.02       40.83     50.66 o 
   1  10  12       89.92       52.15     33.32 o 
   2  10  12        9.32      -27.70     38.74 o 
   3  10  12       80.11       32.28     32.99 o 
   4  10  12        8.78      -71.64     64.91 o 
   5  10  12      105.76       95.31     50.30 o 
   6  10  12        1.03        7.04     75.79 o 
   1  11  12        1.34       -7.09     35.39 o 
   2  11  12        6.66      -19.57     39.48 o 
   3  11  12       19.86       14.25     40.32 o 
   4  11  12       52.04      -13.52     48.33 o 
   5  11  12       30.96       27.38     53.21 o 
   6  11  12       29.68       35.45     75.38 o 
   0  12  12      307.18      231.64     55.64 o 
   1  12  12      191.58      168.11     49.65 o 
   2  12  12       10.55      -35.82     41.45 o 
   3  12  12       22.83        0.24     43.87 o 
   4  12  12        5.99      -12.41     49.68 o 
   5  12  12      234.41      308.41     74.53 o 
   1  13  12      540.16      504.10     98.74 o 
   2  13  12      469.03      506.68     61.71 o 
   3  13  12      216.34      180.99     47.11 o 
   4  13  12       62.66       75.70     50.36 o 
   5  13  12       48.35      113.35     70.48 o 
   0  14  12       53.23      -45.77     52.67 o 
   1  14  12      361.29      451.90     67.15 o 
   2  14  12       75.15       39.88     46.38 o 
   3  14  12       81.21       52.22     46.07 o 
   4  14  12        0.04       34.09     62.89 o 
   5  14  12       16.61      -42.71     76.40 o 
   1  15  12      146.70      106.95     49.62 o 
   2  15  12       62.55      115.74     54.81 o 
   3  15  12      160.61      201.37     58.93 o 
   4  15  12       25.82       53.85     63.74 o 
   0  16  12       31.58       -3.35     98.48 o 
   1  16  12        1.46      -19.55     53.27 o 
   2  16  12       67.16      114.02     72.65 o 
   3  16  12       70.90       76.08     60.71 o 
   4  16  12        4.39       -2.44     60.16 o 
   1  17  12        1.00       87.01     75.50 o 
   2  17  12       22.06       -9.73     68.46 o 
   3  17  12      123.86      119.89     60.06 o 
   4  17  12       32.66       36.90     60.81 o 
   0  18  12       11.52     -128.03    158.26 o 
   1  18  12       99.59       65.02     77.78 o 
   2  18  12        2.09      -35.76     73.87 o 
   3  18  12        0.26      -58.45     73.15 o 
   1  19  12        5.79       50.43     83.00 o 
   2  19  12        2.98       21.32     71.96 o 
   0  20  12      186.11      125.38    223.43 o 
   1  20  12       58.24       -6.28     78.53 o 
   2  20  12       90.39      112.85     79.15 o 
   1   1  13      136.02       68.15     30.38 o 
   2   1  13      193.77      146.83     37.20 o 
   3   1  13      775.55      860.43     71.66 o 
   4   1  13      244.39      333.13     46.59 o 
   5   1  13      156.37      194.04     51.71 o 
   6   1  13        3.86        1.48     58.82 o 
   0   2  13        3.50      -85.21     59.24 o 
   1   2  13       75.09      103.05     34.70 o 
   2   2  13        3.84       22.39     35.97 o 
   3   2  13      108.21       54.43     40.49 o 
   4   2  13       89.16       58.89     45.08 o 
   5   2  13        0.59       60.27     41.79 o 
   6   2  13       17.60       62.57     49.49 o 
   1   3  13      275.30      228.99     51.78 o 
   2   3  13       10.89      -26.35     43.58 o 
   3   3  13      421.07      556.65     49.55 o 
   4   3  13        1.43       -3.75     44.59 o 
   5   3  13      310.06      470.58     55.93 o 
   6   3  13       35.72       40.71     60.15 o 
   0   4  13      274.04      153.58    131.07 o 
   1   4  13      732.67      803.74     81.68 o 
   2   4  13       10.87       43.93     36.60 o 
   3   4  13       20.12      -19.51     39.64 o 
   4   4  13      154.64      162.55     44.40 o 
   5   4  13        6.23      -12.46     48.57 o 
   6   4  13        0.19       25.99     60.48 o 
   1   5  13      341.77      368.24     36.26 o 
   2   5  13      917.19      903.50     47.09 o 
   3   5  13      371.24      407.18     47.13 o 
   4   5  13       15.26       -5.42     48.05 o 
   5   5  13       15.68      102.11     55.61 o 
   6   5  13       20.36       22.12     55.97 o 
   0   6  13      615.52      632.07     68.39 o 
   1   6  13        5.58        3.44     33.62 o 
   2   6  13      152.47      132.19     36.77 o 
   3   6  13      175.88      124.35     46.79 o 
   4   6  13      110.18       81.42     47.22 o 
   5   6  13       23.78       44.52     47.11 o 
   6   6  13       18.18       25.63     53.13 o 
   1   7  13       25.48       15.18     42.38 o 
   2   7  13        2.34      -35.60     36.09 o 
   3   7  13      502.40      598.54     56.99 o 
   4   7  13      262.88      164.11     62.01 o 
   5   7  13      179.67      170.95     50.14 o 
   6   7  13        3.23       -8.29     55.12 o 
   0   8  13       87.15       23.52     41.40 o 
   1   8  13      147.78      203.05     41.76 o 
   2   8  13        0.74      -19.84     38.97 o 
   3   8  13        2.88      -36.25     48.57 o 
   4   8  13       16.51       29.79     52.18 o 
   5   8  13       28.34       33.49     55.49 o 
   6   8  13        0.62      -25.80     53.31 o 
   1   9  13       87.59      120.35     44.19 o 
   2   9  13       24.80       20.44     31.08 o 
   3   9  13      228.90      241.11     50.34 o 
   4   9  13      143.76       79.42     63.42 o 
   5   9  13       33.41      -16.63     54.89 o 
   0  10  13       55.43       -8.20     55.90 o 
   1  10  13      490.73      650.48     83.66 o 
   2  10  13      103.13       60.11     41.90 o 
   3  10  13        5.43       -9.84     45.77 o 
   4  10  13       17.71      -42.98     52.14 o 
   5  10  13        7.46      -17.00     59.49 o 
   1  11  13      214.34      179.73     66.20 o 
   2  11  13      245.23      187.02     43.59 o 
   3  11  13      190.40      322.47     51.20 o 
   4  11  13      102.98      152.34     60.00 o 
   5  11  13        0.56      -35.45     59.79 o 
   0  12  13        1.35       34.14     57.49 o 
   1  12  13      298.39      334.69     71.81 o 
   2  12  13        0.10      -15.04     53.06 o 
   3  12  13       42.58       18.90     49.77 o 
   4  12  13       51.48       -1.17     56.98 o 
   5  12  13       72.37       47.71     62.08 o 
   1  13  13        4.96       66.60     83.16 o 
   2  13  13      338.75      368.51     63.26 o 
   3  13  13        5.04      -45.84     51.82 o 
   4  13  13       62.39       33.14     57.85 o 
   5  13  13        0.49       36.14     69.13 o 
   0  14  13        9.37       31.42     85.05 o 
   1  14  13      223.83      297.96     71.96 o 
   2  14  13       17.63       -5.44     54.28 o 
   3  14  13       61.83       57.11     46.11 o 
   4  14  13       10.25        8.16     64.44 o 
   1  15  13       40.33       40.93     68.86 o 
   2  15  13      126.85      191.12     83.27 o 
   3  15  13       28.82       45.71     55.63 o 
   4  15  13       40.05       33.35     69.68 o 
   0  16  13       10.41      -54.62    118.88 o 
   1  16  13       62.75       50.74     65.33 o 
   2  16  13        0.08      -32.39     56.00 o 
   3  16  13        2.29       17.47     71.52 o 
   1  17  13        5.49       22.06     73.65 o 
   2  17  13       25.92        9.88    103.57 o 
   3  17  13        9.78      -75.65     77.47 o 
   0  18  13       18.60       50.36    126.04 o 
   1  18  13      218.23      431.20    102.00 o 
   2  18  13       30.77       42.88     95.81 o 
   1  19  13       46.69       27.32     85.70 o 
   0   0  14      931.24      912.35    171.87 o 
   1   0  14      125.72       35.80     68.87 o 
   2   0  14        5.27      -66.60     54.82 o 
   3   0  14       98.72       43.89     60.36 o 
   4   0  14       43.26       64.47     61.63 o 
   5   0  14      172.54       98.14    108.19 o 
   6   0  14      167.87      118.53     81.50 o 
   1   1  14        0.21      -30.14     36.12 o 
   2   1  14       13.17      -22.89     38.40 o 
   3   1  14        3.63       -0.38     40.73 o 
   4   1  14       57.70       36.74     41.82 o 
   5   1  14       25.30       -4.56     58.93 o 
   6   1  14       98.15      128.80     64.79 o 
   0   2  14     1294.07     1181.29     96.97 o 
   1   2  14      565.89      741.47     90.86 o 
   2   2  14      222.09      280.30     41.52 o 
   3   2  14       87.75       94.50     43.92 o 
   4   2  14       22.25        1.92     45.57 o 
   5   2  14        0.97      -73.12     48.74 o 
   6   2  14       10.05      -19.89     63.76 o 
   1   3  14       13.28      -45.31     43.66 o 
   2   3  14      707.17      658.07     65.71 o 
   3   3  14        1.81       -9.96     40.32 o 
   4   3  14      160.35      142.53     51.75 o 
   5   3  14        1.27      -62.73     50.39 o 
   6   3  14       53.73       35.31     67.47 o 
   0   4  14      333.05      150.26    171.46 o 
   1   4  14      223.97      191.59     77.98 o 
   2   4  14      668.64      738.10     76.40 o 
   3   4  14       15.03      -26.47     41.31 o 
   4   4  14       34.67       -2.75     51.05 o 
   5   4  14       17.02       42.36     52.40 o 
   6   4  14      138.48       50.14     65.56 o 
   1   5  14       26.61       -1.87     44.16 o 
   2   5  14       68.25       30.88     44.14 o 
   3   5  14      110.91       47.38     56.38 o 
   4   5  14        0.24      -55.33     48.66 o 
   5   5  14       77.31       92.89     57.22 o 
   0   6  14       37.31        1.96     82.16 o 
   1   6  14       48.91       22.57     65.65 o 
   2   6  14        6.76      107.38     51.97 o 
   3   6  14        0.44      -61.64     45.19 o 
   4   6  14        4.72      -76.06     50.71 o 
   5   6  14       37.59      -80.35     53.57 o 
   1   7  14        9.01       29.22     33.58 o 
   2   7  14      229.72      209.61     43.82 o 
   3   7  14        3.84       32.76     49.44 o 
   4   7  14       37.34      -38.92     49.36 o 
   5   7  14       28.31      -22.27     48.78 o 
   0   8  14     1588.97     1161.42    117.45 o 
   1   8  14       23.92      -40.85     48.24 o 
   2   8  14       76.06       54.81     45.94 o 
   3   8  14        5.08       -5.50     49.55 o 
   4   8  14      115.00       83.19     53.84 o 
   5   8  14        0.14      -79.98     53.32 o 
   1   9  14      197.24      214.40     55.10 o 
   2   9  14        6.75      -59.71     55.48 o 
   3   9  14      186.79      212.43     52.11 o 
   4   9  14       42.52       48.81     67.35 o 
   5   9  14       84.24       16.73     63.05 o 
   0  10  14       99.36      180.86     73.18 o 
   1  10  14       36.59       63.75     49.43 o 
   2  10  14      156.92      132.59     61.95 o 
   3  10  14        5.03       -6.26     52.55 o 
   4  10  14       20.71      -23.00     53.47 o 
   5  10  14        2.60      -58.45     57.20 o 
   1  11  14      107.80       98.31     65.65 o 
   2  11  14       35.77       62.55     57.86 o 
   3  11  14      135.91      204.77     56.64 o 
   4  11  14       86.02       95.28     59.98 o 
   0  12  14      236.07      246.10     84.27 o 
   1  12  14        0.55       -8.39     56.96 o 
   2  12  14       57.03      -19.27     54.84 o 
   3  12  14       24.95      -21.84     51.17 o 
   4  12  14       42.30       40.07     55.22 o 
   1  13  14        2.95      -23.76     77.06 o 
   2  13  14       26.53       -3.93     59.23 o 
   3  13  14       73.13       94.90     67.80 o 
   4  13  14       29.10      -59.56     57.15 o 
   0  14  14      206.97      234.94    140.11 o 
   1  14  14        0.35        4.37     57.94 o 
   2  14  14        4.32       -7.73     58.18 o 
   3  14  14        0.34      -21.72     61.75 o 
   1  15  14        0.43      -28.28     82.09 o 
   2  15  14        0.52      -14.95     58.49 o 
   3  15  14       70.97      112.05     68.35 o 
   0  16  14      255.04      299.64    218.49 o 
   1  16  14       24.12       26.31     83.19 o 
   2  16  14        9.81       50.30     61.52 o 
   3  16  14        7.53       -9.45     88.21 o 
   1  17  14       20.79      -50.26     85.52 o 
   2  17  14       21.24       16.48     81.19 o 
   0  18  14        6.20      181.80    133.18 o 
   1  18  14       25.48      -57.79     84.28 o 
   1   1  15       47.72      -51.02     48.64 o 
   2   1  15      176.52      167.79     74.41 o 
   3   1  15       15.98      -65.74     43.83 o 
   4   1  15      205.14      226.79     54.07 o 
   5   1  15       19.85        3.51     54.14 o 
   0   2  15      153.13      170.69    183.33 o 
   1   2  15       26.86      -15.92     52.02 o 
   2   2  15       55.94        4.42     61.22 o 
   3   2  15      100.37      -15.28     62.55 o 
   4   2  15       23.12       19.72     50.26 o 
   5   2  15       29.97      -24.14     65.01 o 
   1   3  15        1.47      -80.16     53.44 o 
   2   3  15      190.55      170.78     71.40 o 
   3   3  15        0.10      -65.87     43.91 o 
   4   3  15      240.70      246.79     52.97 o 
   5   3  15       31.21      -45.70     58.28 o 
   0   4  15      459.50      585.43    189.06 o 
   1   4  15      138.18      -11.89     53.54 o 
   2   4  15       40.20      -52.26     43.62 o 
   3   4  15       40.08       -8.63     48.04 o 
   4   4  15        1.56      -38.12     48.55 o 
   5   4  15        6.69      -40.18     50.43 o 
   1   5  15       98.19       88.82     60.87 o 
   2   5  15      314.01      290.66     56.77 o 
   3   5  15       35.22      -28.29     55.82 o 
   4   5  15       41.64       12.60     50.07 o 
   5   5  15        0.41      -51.82     57.57 o 
   0   6  15        5.23       -7.12     69.88 o 
   1   6  15      115.22      111.84     81.45 o 
   2   6  15        0.87      -49.06     51.39 o 
   3   6  15       41.00       -8.33     50.65 o 
   4   6  15        0.14      -47.09     55.22 o 
   5   6  15        5.80      -81.99     54.66 o 
   1   7  15        7.10      -58.87     67.36 o 
   2   7  15       77.68       86.42     60.97 o 
   3   7  15        2.14      -21.16     53.02 o 
   4   7  15      131.62      135.95     62.15 o 
   5   7  15        6.54      -57.80     60.74 o 
   0   8  15      379.31      646.95    277.06 o 
   1   8  15      123.74      140.47     53.19 o 
   2   8  15       48.67      -47.74     80.25 o 
   3   8  15        0.24      -55.09     54.81 o 
   4   8  15       16.21      -57.89     67.21 o 
   1   9  15       45.70      -25.82     80.91 o 
   2   9  15       65.27       15.61     63.71 o 
   3   9  15       19.15      -38.53     50.48 o 
   4   9  15       26.28       35.57     56.14 o 
   0  10  15       65.52       96.99    118.40 o 
   1  10  15        1.79      -23.43     56.64 o 
   2  10  15       83.02       58.93     69.63 o 
   3  10  15        4.68      -45.59     66.58 o 
   4  10  15       29.92       23.37     62.25 o 
   1  11  15      174.24      241.39     95.01 o 
   2  11  15       52.38      107.82     90.27 o 
   3  11  15       32.06       42.80     64.11 o 
   4  11  15       62.90       -5.35     59.97 o 
   0  12  15       39.33       73.17    143.94 o 
   1  12  15       69.64      106.02     97.89 o 
   2  12  15       25.06        6.12     67.61 o 
   3  12  15        9.92       23.68    106.49 o 
   1  13  15        9.94      -21.01     82.95 o 
   2  13  15       14.53       48.98     65.45 o 
   3  13  15        3.58      -44.58     71.39 o 
   0  14  15      134.45      241.62    166.86 o 
   1  14  15       47.54       39.06     91.55 o 
   2  14  15       31.66       21.07     66.42 o 
   3  14  15        0.00      -56.42     66.84 o 
   1  15  15       35.15       -3.06     81.37 o 
   2  15  15      123.32      184.24     93.94 o 
   0  16  15      111.26      183.62    200.93 o 
   1  16  15       13.31      -56.74     82.37 o 
   0   0  16      162.11      253.51    147.52 o 
   1   0  16        1.51     -162.20    108.14 o 
   2   0  16      352.99      433.51    167.22 o 
   3   0  16       25.26       18.95    108.12 o 
   4   0  16        9.32      -92.17     80.12 o 
   1   1  16      110.28      -39.68     75.22 o 
   2   1  16       52.89      -25.78     76.01 o 
   3   1  16       54.99        8.10     58.42 o 
   4   1  16        3.28      -33.93     54.54 o 
   0   2  16      175.34      115.74    186.19 o 
   1   2  16       75.44      -96.44     86.62 o 
   2   2  16       22.60      -32.29    103.63 o 
   3   2  16        2.56      -34.15     55.94 o 
   4   2  16        0.96      -47.92     58.34 o 
   1   3  16       18.41       22.89     56.32 o 
   2   3  16      108.95       79.91     58.97 o 
   3   3  16        2.42      -76.91     52.91 o 
   4   3  16        0.66      -54.40     55.46 o 
   0   4  16        8.58     -125.45     94.50 o 
   1   4  16      232.51       94.67     70.60 o 
   2   4  16       66.08      -24.38     73.87 o 
   3   4  16        3.85      -64.74     83.42 o 
   4   4  16        5.08      -81.77     54.51 o 
   1   5  16        8.02      -28.07     83.44 o 
   2   5  16        1.74      -84.41     56.27 o 
   3   5  16        7.44      -23.64     51.82 o 
   4   5  16       39.31      -30.51     54.20 o 
   0   6  16      482.28     1237.47    240.62 o 
   1   6  16        4.09     -101.63     67.75 o 
   2   6  16       96.62       49.24     63.28 o 
   3   6  16        5.54      -69.45     77.70 o 
   4   6  16       15.46      -53.61     53.67 o 
   1   7  16        8.22        4.40     56.80 o 
   2   7  16        2.10      -41.90     64.40 o 
   3   7  16        0.11      -84.84     70.57 o 
   4   7  16       47.08       62.42     61.27 o 
   0   8  16        3.83       22.05     78.76 o 
   1   8  16      494.67      658.31    133.15 o 
   2   8  16       45.80       26.15     77.16 o 
   3   8  16        1.14      -46.82     71.66 o 
   4   8  16        0.19      -49.79     64.97 o 
   1   9  16       52.87       60.67     68.76 o 
   2   9  16       26.47      -25.20     68.69 o 
   3   9  16        0.30     -103.99     69.33 o 
   0  10  16        3.82       19.53    116.25 o 
   1  10  16        9.67       56.34    115.35 o 
   2  10  16        1.97      -14.18     69.65 o 
   3  10  16        6.39      -92.02     70.86 o 
   1  11  16       15.14       11.32     80.83 o 
   2  11  16       93.91      112.51     96.04 o 
   3  11  16        1.02       15.94     74.08 o 
   0  12  16       45.27       19.24    225.58 o 
   1  12  16      130.21      227.34     88.89 o 
   2  12  16        0.01       -3.14     66.38 o 
   1  13  16       17.04       54.99     76.33 o 
   2  13  16        1.30      -25.75     70.84 o 
   0  14  16       42.49       90.18    141.79 o 
   1  14  16       26.45      -45.86     85.65 o 
   1   1  17      212.53       40.28    155.20 o 
   2   1  17        4.88      -82.32    139.75 o 
   3   1  17       46.68       17.29     60.53 o 
   4   1  17        7.41      -63.96     67.15 o 
   0   2  17       86.89       16.11    120.27 o 
   1   2  17        1.53     -122.80     81.87 o 
   2   2  17       22.93      -54.74     97.57 o 
   3   2  17       67.53      -84.42    116.72 o 
   4   2  17       20.22      -78.31     58.33 o 
   1   3  17        3.26     -110.68     75.88 o 
   2   3  17       24.22      -64.74     73.65 o 
   3   3  17       28.44      -62.86     65.43 o 
   4   3  17       38.72     -113.48     93.11 o 
   0   4  17        0.91     -133.93    115.30 o 
   1   4  17       10.64     -112.52     75.01 o 
   2   4  17       25.63      -58.40     68.49 o 
   3   4  17        0.32     -104.36     69.57 o 
   1   5  17        0.40     -141.09    122.38 o 
   2   5  17        1.87     -140.16     93.44 o 
   3   5  17       78.65       34.91     81.87 o 
   0   6  17      165.63       72.57    206.96 o 
   1   6  17        3.41      -81.07     93.40 o 
   2   6  17       12.89      -35.04     78.14 o 
   3   6  17        1.64      -69.77     87.12 o 
   1   7  17       12.08      -43.41     61.21 o 
   2   7  17        0.31      -84.56     72.77 o 
   3   7  17       89.11       44.26    101.39 o 
   0   8  17        2.49      -57.67    223.43 o 
   1   8  17      146.54       76.86    127.55 o 
   2   8  17       20.67       51.52    107.09 o 
   3   8  17        0.25     -104.75     69.83 o 
   1   9  17       42.05       54.51     80.19 o 
   2   9  17       32.34      -32.93    106.47 o 
   0  10  17       19.59      102.83    104.80 o 
   1  10  17       16.94       73.23     87.65 o 
   2  10  17       12.00       41.81     76.54 o 
   1  11  17        6.01       49.33    120.73 o 
   0  12  17      108.57      249.55    170.44 o 
   0   0  18       27.46     -191.92    171.87 o 
   1   0  18       37.26     -179.90    119.93 o 
   2   0  18       33.00     -196.84    201.95 o 
   3   0  18       31.08     -295.08    295.05 o 
   1   1  18        1.24     -132.51     88.34 o 
   2   1  18        1.90     -125.63     89.89 o 
   0   2  18       14.08      -90.93    118.38 o 
   1   2  18       22.23     -125.99     88.48 o 
   2   2  18        1.01     -162.80    108.53 o 
   1   3  18        0.69     -124.56     83.04 o 
   2   3  18       24.10       38.33     98.82 o 
   0   4  18       41.65      -71.44    312.23 o 
   1   4  18       61.03      -72.78    121.22 o 
   2   4  18        1.15     -201.89    134.59 o 
   1   5  18        0.69     -147.29     98.20 o 
   2   5  18       14.39     -133.03     88.69 o 
   0   6  18        0.60      -73.22    186.91 o 
   1   6  18       51.04      -39.40    122.80 o 
   2   6  18        3.47     -114.57    149.46 o 
   1   7  18       13.13      -43.25    124.97 o 
   0   8  18       37.56      -10.29    295.76 o 
   1   8  18        4.79       11.77    128.36 o 
   0   2  19        3.11      -30.32    132.69 o 
                                                 
